# Supplementary material for: “A More Equitable Society”: The Politics of Global Fairness in Paralympic Sport
Source: PLoS One. 2016 Dec 12;11(12):e0167481. doi: 10.1371/journal.pone.0167481 (PMC5152818; doi:10.1371/journal.pone.0167481)
Supplement: S1 Table — Spreadsheet showing male and female participants in track and field events + countries represented + medals obtained by person and country (XLSX) [file pone.0167481.s001.xlsx]

## Sheet: MALE - TRACK
Gender	Event	Classification	Entrant countries	Number per country	Gold person	Gold country	Silver person	Silver country	Bronze person	Bronze country	Record
M	100 m	T11			BROWN David	USA	GOMES Felipe	Brazil	di Dongdong	China
			Angola	1
			Argentina	1
			Azerbaijan	1
			Brazil	3
			Cameroon	1
			China	2
			Chinese Taipei	1
			Indonesia	1
			Kazakhstan	1
			Portugal	1
			Russia	1
			Spain	1
			Thailand	1
			Turkey	1
			USA	2
M	100 m	T12			SAVON PINEDA Leinier	Cuba	LOGINOV Artem	Russia	TRIKOLICH Fedor	Russia
			Brazil	1
			China	2
			Cuba	1
			Japan	2
			Mexico	1
			Pakistan	1
			Portugal	1
			Russia	3
			South Africa	1
			Sweden	1
			Uzbekistan	1
M	100 m	T13			SMYTH Jason	Ireland	ARAUJO Gustavo Henrique	Brazil	PERRIS Chad	Australia
			Australia	1
			Brazil	1
			Bulgaria	1
			China	1
			Great Britain	1
			Ireland	1
			Latvia	1
			Norway	1
			Poland	1
			Portugal	1
			Spain	2
			Sweden	1
			Switzerland	1
			Thailand	1
			USA	3
M	100 m	T33			ALMUTAIRI Ahmad	Kuwait	BRAMALL Daniel	Great Britain	GOLD Toby	Great Britain	CR
			Great Britain	2
			Japan	1
			Kuwait	2
M	100 m	T34			KTILA Walid	Tunisia	HAMMADI Mohamed	United Arab Emirates	MITIC Bojan	Switzerland	CR
			Australia	1
			Canada	2
			Finland	2
			France	1
			Great Britain	1
			Netherlands	1
			Qatar	2
			Switzerland	1
			Tunisia	1
			United Arab Emirates	1
			USA	1
M	100 m	T35			SAFRONOV Dmitrii	Russia	KALASHIAN Artem	Russia	FU Xinhan	China
			Algeria	1
			Argentina	2
			Belgium	1
			China	2
			Great Britain	1
			New Zealand	1
			Qatar	1
			Russia	2
			South Africa	1
			Ukraine	1
			USA	1
M	100 m	T36			MOHAMAD PUZI Mohamad Ridzuan	Malaysia	TORSUNOV Evgenii	Russia	PAVLYK Roman	Ukraine
			Argentina	1
			Australia	1
			Brazil	1
			China	1
			Columbia	1
			Great Britain	1
			Kazakhstan	1
			Malaysia	1
			Mozambique	1
			Poland	1
			Russia	2
			Ukraine	1
M	100 m	T37			VDOVIN Andrey	Russia	VAN DER MERWE Fanie	South Africa	KOBESOV Chermen	Russia	WR
			Argentina	1
			China	2
			Egypt	1
			Great Britain	1
			Iran	1
			Kazakhstan	2
			Netherlands	1
			Pakistan	1
			Russia	2
			South Africa	2
			Ukraine	1
			USA	1
M	100 m	T38			HU Jianwen	China	PINHEIRO Edson	Brazil	ZHOU Wenjun	China	AR
			Brazil	1
			Canada	1
			China	2
			Egypt	1
			Great Britain	1
			Pakistan	1
			Russia	1
			South Africa	2
			Spain	1
M	100 m	T42			REARDON Scott	Australia	PROKHOROV Anton	Russia	JORGENSEN Daniel	Denmark	CR
			Afghanistan	1
			Australia	1
			Croatia	1
			Denmark	1
			France	1
			Germany	2
			Great Britain	1
			Japan	1
			Lithuania	1
			Russia	1
			Sri Lanka	2
			USA	2
M	100 m	T44			BROWNE Richard	USA	FOURIE Arnu	South Africa	OLIVEIRA Alan Fonteles Cardoso	Brazil	WR
			Brazil	1
			Cape Verde	1
			Germany	4
			Indonesia	1
			Italy	1
			Japan	1
			Netherlands	1
			New Zealand	1
			South Africa	2
			Sri Lanka	1
			USA	2
M	100 m	T47			DERUS Michal Mateusz	Poland	NASCIMENTO Yohansson	Brazil	WANG Hao	China	CR
			Afghanistan	1
			Argentina	1
			Australia	1
			Austria	1
			Brazil	2
			China	1
			Cuba	1
			Indonesia	1
			Japan	1
			Papua New Guinea	1
			Poland	1
			Russia	1
			USA	2
M	100 m	T51			GENYN Peter	Belgium	PIISPANEN Toni	Finland	BERRAHAL Mohamed	Algeria	CR
			Algeria	1
			Belgium	1
			Finland	1
			Great Britain	1
			Ireland	1
			Italy	1
			Japan	2
			Mexico	1
			Portugal	1
M	100 m	T52			MARTIN Raymond	USA	HERNANDEZ MONDRAGON Salvador	Mexico	BOESCH Beat	Switzerland
			Australia	1
			Japan	1
			Mexico	1
			Portugal	1
			Switzerland	1
			Thailand	2
			USA	3
M	100 m	T53			LAKATOS Brent	Canada	LI Huzhao	China	FAIRBANK Pierre	France	CR
			Canada	1
			China	2
			France	2
			Great Britain	1
			Iceland	1
			Russia	2
			Saudi Arabia	1
			Switzerland	1
			Thailand	3
			USA	2
M	100 m	T54			LIU Yang	China	TAHTI Leo Pekka	Finland	van WEEGHEL Kenny	Netherlands	AR
			Australia	2
			China	2
			Finland	2
			Germany	1
			Great Britain	1
			Jamaica	1
			Japan	2
			Netherlands	1
			Russia	1
			Sweden	1
			Thailand	3
			United Arab Emirates	1
			USA	2
M	200 m	T11			GOMES Felipe	Brazil	SHIKONGO Ananias	Namibia	SILVA Daniel	Brazil
			Angola	1
			Argentina	1
			Brazil	2
			China	1
			France	1
			Indonesia	1
			Kazakhstan	1
			Namibia	1
			Portugal	1
			Spain	1
			Thailand	1
			Turkey	1
			USA	1
			Uzbekistan	1
M	200 m	T12			SAVON PINEDA Leinier	Cuba	NTUTU Jonathan	South Africa	TRIKOLICH Fedor	Russia	AR
			China	1
			Cuba	1
			Germany	1
			Japan	1
			Mosambique	1
			Portugal	1
			Russia	3
			South Africa	1
			Spain	1
			Thailand	1
			Uzbekistan	2
M	200 m	T13			JOHANNES Nambala	Namibia	PERRIS Chad	Australia	MICHALSKI Mateusz	Poland	AR
			Australia	1
			Brazil	1
			Great Britain	1
			Jordan	1
			Latvia	1
			Mosambique	1
			Namibia	1
			Norway	1
			Poland	1
			Portugal	1
			Russia	2
			Switzerland	1
			Thailand	1
			Turkey	2
			USA	1
			Uzbekistan	1
M	200 m	T34			KTILA Walid	Tunisia	HAMMADI Mohamed	United Arab Emirates	MANNI Henry	Finland	CR
			Australia	1
			Canada	2
			Finland	2
			France	1
			Great Britain	2
			Netherlands	1
			Qatar	2
			Switzerland	1
			Tunisia	1
			United Arab Emirates	1
			USA	1
M	200 m	T35			SAFRONOV Dmitrii	Russia	KALASHIAN Artem	Russia	TSARUK Iurii	Ukraine
			Algeria	1
			Argentina	2
			Belgium	1
			Chile	1
			China	1
			New Zealand	1
			Russia	2
			South Africa	1
			Ukraine	1
			USA	1
M	200 m	T36			SHVETCOV Evgenii	Russia	PAVLYK Roman	Ukraine	TORSUNOV Evgenii	Russia	WR
			Argentina	1
			Australia	1
			Brazil	1
			China	1
			Columbia	1
			Great Britain	1
			Kazakhstan	1
			Malaysia	1
			Mosambique	1
			New Zealand	1
			Nicaragua	1
			Russia	2
			Ukraine	1
M	200 m	T37			VDOVIN Andrey	Russia	SHANG Guangxu	China	VAN DER MERWE Fanie	South Africa	WR
			China	2
			Egypt	1
			Kazakhstan	1
			Netherlands	1
			Russia	2
			South Africa	2
			Ukraine	1
			USA	1
M	200 m	T38			HU Jianwen	China	BUIS Dyan	South Africa	ZHOU Wenjun	China
			Belarus	1
			Brazil	1
			Canada	1
			China	2
			Columbia	1
			Egypt	1
			Russia	1
			South Africa	2
M	200 m	T42			WHITEHEAD Richard	Great Britain	PROKHOROV Anton	Russia	JORGENSEN Daniel	Denmark	=WR
			Australia	1
			Denmark	1
			Germany	2
			Great Britain	2
			Japan	1
			Lithuania	1
			Russia	1
			Sri Lanka	2
			USA	2
M	200 m	T44			BROWNE Richard	USA	OLIVEIRA Alan Fonteles Cardoso	Brazil	WOODHALL Hunter	USA	WR
			USA	3
			Brazil	1
			Canada	1
			Germany	3
			Indonesia	1
			Italy	1
			Japan	1
			New Zealand	1
			Sri Lanka	1
M	200 m	T47			NASCIMENTO Yohansson	Brazil	DERUS Michal Mateusz	Poland	WANG Hao	China
			Argentina	1
			Austria	1
			Brazil	2
			China	1
			Cuba	2
			Cypres	1
			Indonesia	1
			Jamaica	2
			Japan	1
			Jordan	1
			Namibia	1
			Poland	1
			Russia	2
			USA	1
			Uzbekistan	1
M	200 m	T53			LAKATOS Brent	Canada	PAEYO Pongsakorn	Thailand	JOMNI Moatez	Great Britain
			Canada	2
			France	2
			Great Britain	1
			Iceland	1
			Russia	2
			Thailand	3
			USA	2
M	200 m	T54			van WEEGHEL Kenny	Netherlands	KONJEN Saichon	Thailand	BYCHENOK Alexey	Russia
			Australia	2
			Finland	2
			Germany	1
			Great Britain	1
			Japan	2
			Netherlands	1
			Russia	1
			Sweden	1
			Thailand	2
			United Arab Emirates	2
			USA	1
M	400 m	T11			SILVA Daniel	Brazil	DESCARREGA PUIGDEVALL Gerard	Spain	ADOLPHE Timothee	France
			Angola	1
			Argentina	1
			Brazil	2
			Canada	1
			China	1
			France	1
			Namibia	1
			Spain	1
			Thailand	1
			Uzbekistan	1
			Vietnam	1
M	400 m	T12			GONCALVES Luis	Portugal	SUN Qichao	China	LANGENHOVEN Hilton	South Africa
			Azerbaijan	1
			China	1
			Germany	1
			Mexico	1
			Mosambique	1
			Portugal	1
			South Africa	1
			Spain	1
			USA	1
			Uzbekistan	1
M	400 m	T13			AMGUOUN Mohamed	Morocco	SHAROV Egor	Russia	JOHANNES Nambala	Namibia	WR
			Brazil	1
			Morocco	1
			Mosambique	1
			Namibia	1
			Portugal	1
			Russia	3
			USA	1
			Uzbekistan	1
M	400 m	T20			MARTINS Daniel	Brazil	RODRIGUEZ RAMIREZ Deliber	Spain	MURATOV Artem	Russia
			Australia	2
			Brazil	1
			Cape Verde	1
			Hong Kong	1
			Italy	1
			Japan	3
			Malaysia	1
			Poland	1
			Portugal	1
			Russia	2
			Spain	3
			USA	1
			Venezuela	2
M	400 m	T34			KTILA Walid	Tunisia	MANNI Henry	Finland	HAMMADI Mohamed	United Arab Emirates
			Australia	1
			Canada	2
			Finland	2
			Great Britain	2
			Netherlands	1
			Qatar	1
			Switzerland	1
			Tunisia	1
			United Arab Emirates	1
			USA	1
M	400 m	T36			SHVETCOV Evgenii	Russia	BLAKE Paul	Great Britain	PAVLYK Roman	Ukraine	CR
			Algeria	1
			Argentina	1
			China	1
			Columbia	1
			Great Britain	1
			Mexico	1
			New Zealand	1
			Nicaragua	1
			Russia	3
			Spain	2
			Ukraine	1
M	400 m	T37			VDOVIN Andrey	Russia	DU TOIT Charl	South Africa	WU Jialong	China	CR
			China	3
			Egypt	1
			Russia	2
			South Africa	1
			Ukraine	1
M	400 m	T38			HOOKER VELASQUEZ Dixon de Jesus	Columbia	SEKAILWE Union	South Africa	BURROWS Shaun	Great Britain	AR
			Belarus	1
			Columbia	1
			Great Britain	1
			Iraq	1
			South Africa	1
			Spain	1
M	400 m	T44			BEHRE David	Germany	WOODHALL Hunter	USA	FLOORS Johannes	Germany	CR
			Germany	3
			Indonesia	1
			Italy	1
			USA	3
M	400 m	T47			HART Jaquvis	USA	HUDSON Shane	Jamaica	KOTLOV Alexey	Russia	CR
			Angola	1
			Austria	1
			China	1
			Cuba	1
			Cypres	1
			Jamaica	2
			Jordan	1
			Namibia	1
			Papua New Guinea	1
			Russia	1
			Rwanda	2
			Turkey	1
			USA	1
M	400 m	T51			GENYN Peter	Belgium	NAVARRO SANCHEZ Edgar Cesareo	Mexico	PIISPANEN Toni	Finland	CR
			Algeria	1
			Belgium	1
			Finland	1
			Great Britain	1
			Ireland	1
			Italy	1
			Japan	2
			Mexico	1
			Portugal	1
M	400 m	T52			SATO Tomoki	Japan	UEYONABARU Hirokazu	Japan	KURATTANASIRI Pichaya	Thailand
			Australia	1
			Japan	2
			Mexico	2
			Portugal	1
			Switzerland	1
			Thailand	2
			USA	3
M	400 m	T53			LI Huzhao	China	LAKATOS Brent	Canada	PAEYO Pongsakorn	Thailand
			Canada	2
			China	1
			France	2
			Great Britain	1
			Iceland	1
			Japan	2
			Kuwait	1
			Russia	2
			Switzerland	1
			Thailand	3
			United Arab Emirates	1
			USA	1
M	400 m	T54			LIU Yang	China	LIU Chengming	China	van WEEGHEL Kenny	Netherlands	CR
			Australia	3
			Canada	1
			China	3
			Finland	1
			France	2
			Germany	1
			Great Britain	1
			Japan	2
			Netherlands	1
			Russia	1
			Sweden	1
			Switzerland	1
			Thailand	3
			Tunisia	1
			United Arab Emirates	1
			USA	1
M	800 m	T13			SHAROV Egor	Russia	BAKA Abdellatif	Algeria	AMGUOUN Mohamed	Morocco	CR
			Algeria	1
			Ethiopia	1
			Morocco	2
			Poland	1
			Russia	2
			Turkey	1
M	800 m	T20			RABOTNITSKIY Alexander	Russia	PAIVA Luis Arturo	Venezuela	MAKAROV Dmitrii	Russia
			Japan	2
			Macau	3
			Poland	2
			Portugal	2
			Russia	2
			USA	1
			Venezuela	1
M	800 m	T34			KTILA Walid	Tunisia	HAMMADI Mohamed	United Arab Emirates	MANNI Henry	Finland	CR
			Australia	1
			Finland	2
			France	1
			Great Britain	2
			Kuwait	1
			Switzerland	1
			Tunisia	1
			United Arab Emirates	1
			USA	1
M	800 m	T36			BLAKE Paul	Great Britain	AREFYEV Artem	Russia	ZHIRNOV Andrey	Russia
			Algeria	1
			China	1
			Great Britain	1
			Mexico	1
			Nicaragua	1
			Poland	1
			Russia	2
			Spain	2
M	800 m	T38			MCKILLOP Michael	Ireland	SAIDI Abbes	Tunisia	RADIUS Louis	France
			Algeria	1
			Argentina	1
			Australia	1
			Belgium	1
			Canada	2
			China	2
			Columbia	1
			Egypt	1
			France	1
			Iraq	1
			Ireland	1
			Japan	1
			Morocco	1
			Tunisia	1
			USA	1
M	800 m	T53			LAKATOS Brent	Canada	LI Huzhao	China	FAIRBANK Pierre	France
			Canada	2
			China	1
			France	2
			Great Britain	1
			Japan	2
			Kuwait	1
			Russia	2
			Switzerland	1
			Thailand	3
			USA	2
M	800 m	T54			LIU Chengming	China	van WEEGHEL Kenny	Netherlands	HUG Marcel	Switzerland	=CR
			Australia	2
			Canada	1
			China	3
			France	2
			Germany	1
			Japan	3
			Netherlands	1
			Russia	2
			Switzerland	2
			Thailand	3
			Tunisia	1
			United Arab Emirates	1
			USA	2
M	1500 m	T11			SANTOS Odair	Brazil	VALENZUELA Cristian	Chile	KACAR Hasan Huseyin	Turkey
			Brazil	1
			Chile	1
			Japan	1
			Poland	1
			spain	1
			Turkey	2
M	1500 m	T13			MAME Abdelillah	Morocco	BAKA Abdellatif	Algeria	CHENTOUF El Amin	Morocco
			Algeria	1
			Brazil	1
			Canada	1
			Mexico	1
			Morocco	3
			Poland	1
			Russia	1
			Turkey	2
			Uzbekistan	1
M	1500 m	T20			BRANNIGAN Michael	USA	NASIRI BAZANJANI Peyman	Iran	RABOTNITSKIY Alexander	Russia	CR
			Iran	1
			Japan	3
			Macau	2
			Poland	3
			Portugal	3
			Russia	3
			USA	1
M	1500 m	T37			MCKILLOP Michael	Ireland	SCOTT Brad	Australia	DJEMAI Madjid	Algeria
			Algeria	1
			Argentina	1
			Australia	1
			Canada	1
			China	1
			Ireland	1
			Japan	1
			Morocco	1
			Virgin Islands	1
M	1500 m	T38			SAIDI Abbes	Tunisia	RADIUS Louis	France	KENZIE Deon	Australia	CR
			Australia	1
			Belgium	1
			Canada	1
			Columbia	1
			Czech Republic	1
			France	1
			Mexico	1
			Tunisia	1
			USA	1
M	1500 m	T46			NOUIOUA Samir	Algeria	PIRES DA SILVA Alex	Brazil	ROEGER Michael	Australia	CR
			Algeria	1
			Angola	1
			Australia	1
			Brazil	1
			China	1
			Rwanda	1
			Turkey	2
			Uzbekistan	1
M	1500 m	T52			MARTIN Raymond	USA	UEYONABARU Hirokazu	Japan	SATO Tomoki	Japan	CR
			Japan	2
			Mexico	1
			Spain	1
			USA	3
M	1500 m	T54			TANA Rawat	Thailand	WEIR David	Great Britain	KONJEN Saichon	Thailand
			Australia	3
			Canada	3
			China	2
			Denmark	1
			France	1
			Germany	1
			Great Britain	1
			Japan	3
			Kuwait	1
			Netherlands	1
			Russia	1
			Spain	2
			Switzerland	2
			Thailand	3
			Tunisia	1
			United Arab Emirates	1
			USA	3
M	5000 m	T11			VALENZUELA Cristian	Chile	DUNKERLEY Jason Joseph	Canada	WADA Shinya	Japan
			Brazil	1
			Canada	1
			Chile	1
			Japan	2
			Portugal	1
			Spain	1
			Turkey	1
M	5000 m	T13			OUELLET Guillaume	Canada	SUAREZ LASO Alberto	Spain	BENIBRAHIM Youssef	Morocco
			Australia	1
			Brazil	1
			Canada	1
			Japan	2
			Mexico	1
			Morocco	3
			Spain	1
			Turkey	1
M	5000 m	T20			NAKAGAWA Daisuke	Japan	BRANNIGAN Michael	USA	AZEVEDO Jose	Portugal
			Japan	1
			Portugal	1
			Saudi Arabia	1
			USA	1
M	5000 m	T54			TANA Rawat	Thailand	HUG Marcel	Switzerland	WAHORAM Prawat	Thailand
			Australia	1
			Canada	1
			China	2
			France	1
			Germany	1
			Great Britain	1
			Japan	1
			Kuwait	1
			Russia	1
			Spain	2
			Switzerland	1
			Thailand	2
			Tunisia	1
			USA	2
M	Marathon	T11/12			CHENTOUF El Amin	Morocco	SUAREZ LASO Alberto	Spain	HORIKOSHI Tadashi	Japan
			Japan	3
			Morocco	1
			Portugal	2
			Russia	1
			Spain	1
M	Marathon	T13			dos SANTOS Aniceto Antonio	Brazil	BENIBRAHIM Youssef	Morocco	PRENDERGAST Tim	New Zealand
			Brazil	1
			Great Britain	1
			Morocco	1
			New Zealand	1
			USA	1
M	Marathon	T44/46			AIT KHAMOUCH Abderrahman	Spain	PIRES DA SILVA Alex	Brazil	di LELLO Alessandro	Italy
			Austria	1
			Brazil	2
			Great Britain	1
			Israel	1
			Italy	1
			Morocco	1
			Portugal	1
			Spain	1
M	Marathon	T51/52			MARTIN Raymond	USA	SANZ Santiago	Spain	TORRES Cristian	Columbia
			Columbia	1
			Germany	1
			Great Britain	1
			Japan	1
			Spain	1
			USA	1
M	Marathon	T53/54			GEORGE Joshua	USA	WEIR David	Great Britain	FAIRBANK Pierre	France
			Australia	1
			Canada	1
			Denmark	1
			France	1
			Germany	1
			Great Britain	1
			Japan	3
			Poland	1
			Russia	1
			South Africa	1
			Spain	1
			Switzerland	1
			Thailand	1
			USA	2
M	4x100 m	T11-13			Team Russia	Russia	Team Uzbekistan	Uzbekistan	Team Spain	Spain	WR
			Brazil	4	TRIKOLICH Fedor		SAHATOV Miran		PAREJO MAZA Martin
			China	4	LABZIN Aleksei		ABDIRASHIDOV Mansur		SANCHO VILLANUEVA Diego
			Portugal	4	LOGINOV Artem		CHARIEV Ulugbek		DESCARREGA PUIGDEVALL Gerard
			Russia	4	KOPTEV Andrey		KHAMRAEV Fakhriddin		MUNAR MARTINEZ Joan
			Spain	4
			Thailand	4
			Uzbekistan	4
M	4x100 m	T42-47			Team Germany	Germany	Team USA	USA	Team Russia	Russia	AR
			Germany	4	REHM Markus		MERRILL Trenten		PROKHOROV Anton
			Greece	4	BEHRE David		PRINCE David		KOTLOV Alexey
			Indonesia	4	STRENG Felix		TOWNSEND-ROBERTS Roderick		TRUNOV Vadim
			Japan	4	FLOORS Johannes		BROWNE Richard		ALESHKIN Vadim
			Russia	4
			Sri Lanka	4
			USA	4
M	4x400 m	T53/54			Team China	China	Team Thailand	Thailand	Team France	France	CR
			China	4	CUI Yanfeng		TANA Rawat		ADELAIDE Alex
			France	4	LIU Yang		KONJEN Saichon		FAIRBANK Pierre
			Russia	4	LI Huzhao		PAEYO Pongsakorn		BRIGNONE Nicolas
			Thailand	4	LIU Chengming		WAHORAM Prawat		CASOLI Julien
M	High Jump	T12			BURDUKOU Siarhei	Belarus	FARTUNAU Ihar	Belarus	SHASHKO Andrey	Russia	=CR
			Belarus	2
			Montenegro	1
			Russia	2
M	High Jump	T42			GREWE Sam	USA	HASSAN Hamada	Egypt	MAMCZARZ Lukasz	Poland	CR
			Argentina	1
			Brazil	1
			China	1
			Egypt	1
			France	1
			Germany	1
			India	3
			Netherlands	1
			Poland	1
			Turkey	1
			USA	1
M	High Jump	T44			LEPIATO Maciej	Poland	BROOM-EDWARDS Jonathan	Great Britain	SKIBA Jeff	USA	WR
			Canada	1
			Great Britain	1
			Poland	1
			South Africa	1
			USA	1
M	High Jump	T47			TOWNSEND-R. R	USA	CHEN Hongjie	China	ZHOU Wu	China	CR
			China	2
			Germany	1
			Poland	1
			Russia	1
			Spain	1
			USA	1
M	Long Jump	T11			GILLETTE Lex	USA	MURADOV Elchin	Azerbaijan	KATYSHEV Ruslan	Ukraine
			Azerbaijan	1
			Brazil	1
			Canada	1
			China	1
			Chinese Taipei	1
			Kazakhstan	1
			Spain	2
			Turkey	1
			Ukraine	1
			USA	1
			Vietnam	1
M	Long Jump	T12			ALIYEV Kamil	Azerbaijan	CHEN Mingyu	China	ISHAK Mohamad Saifuddin	Malaysia
			Azerbaijan	2
			Belarus	2
			China	1
			Cuba	1
			Malaysia	1
			Mexico	1
			Portugal	1
			South Africa	1
			Sweden	1
M	Long Jump	T13			JONSSON Per	Sweden	CANO BLANCO Ivan Jose	Spain	CHEVAROV Bekjon	Uzbekistan
			Bulgaria	1
			Kazakhstan	1
			Lithuania	1
			Spain	1
			Sweden	1
			USA	1
			Uzbekistan	1
M	Long Jump	T20			ROMLY Abdul Latif	Malaysia	TALIC Zoran	Croatia	PRUDNIKOV Dmytro	Ukraine	CR
			Argentina	1
			Australia	1
			Cape Verde	1
			Croatia	1
			Greece	1
			Hong Kong	1
			Japan	2
			Macau	1
			Malaysia	1
			Netherlands	1
			Poland	1
			Portugal	2
			Qatar	1
			Saudi Arabia	1
			Spain	1
			Ukraine	1
M	Long Jump	T36			TORSUNOV Evgenii	Russia	PAVLYK Roman	Ukraine	DAVIDSON Brayden	Australia	WR
			Australia	1
			Brazil	1
			Greece	1
			Kazakhstan	1
			Malaysia	1
			New Zealand	1
			Poland	3
			Russia	1
			Ukraine	1
M	Long Jump	T37			SHANG Guangxu	China	OLFATNIA Ali	Iran	DALLE AVE Andrea	South Africa	WR
			Argentina	1
			China	1
			Iran	1
			Japan	1
			Kazakhstan	2
			Latvia	1
			Russia	1
			South Africa	1
			Ukraine	1
			USA	1
M	Long Jump	T38			HU Jianwen	China	BUIS Dyan	South Africa	POROSHIN Andrei	Russia	WR
			China	1
			France	1
			Greece	1
			Pakistan	1
			Russia	1
			South Africa	1
M	Long Jump	T42			YAMAMOTO Atsushi	Japan	JORGENSEN Daniel	Denmark	WOODS Regas	USA	CR
			China	1
			Denmark	1
			Germany	2
			India	1
			Japan	1
			Lithuania	1
			Sri Lanka	1
			USA	2
M	Long Jump	T44			REHM Markus	Germany	HERTOG Ronald	Netherlands	ALESHKIN Vadim	Russia	WR
			Germany	2
			Great Britain	1
			Greece	2
			Indonesia	1
			Italy	1
			Namibia	1
			Netherlands	1
			Poland	1
			Russia	1
			South Africa	1
			Sri Lanka	1
			USA	2
M	Long Jump	T47			LIU Fuliang	China	TOWNSEND-R. R	USA	BUDIHARTANTO Setiyo	Indonesia	AR
			Azerbaijan	1
			Belarus	1
			Bulgaria	1
			China	2
			Greece	2
			India	1
			Indonesia	1
			Japan	1
			Poland	1
			USA	1
M	Triple Jump	T20			CUNHA Lenine	Portugal	KANAVOS Evangelos	Greece	OBEROI Ranki	Netherlands
			Greece	2
			Netherlands	1
			Poland	1
			Portugal	1
			Saudi Arabia	1
			Turkey	1
M	Triple Jump	T47			LIU Fuliang	China	TOWNSEND-R. R	USA	KOSTAKIS Georgios	Greece	WR
			Belarus	1
			China	1
			Creece	2
			Indonesia	1
			Japan	1
			Spain	1
			USA	1

## Sheet: MALE - FIELD
Gender	Event	Classification	Entrant countries	Number per country	Gold person	Gold country	Silver person	Silver country	Bronze person	Bronze country	Record
M	Club Throw	F32			FROLOV Vladislav	Russia	BAHLAZ Lahouari	Algeria	SOCHAL Maciej	Poland	WR
			Algeria	3
			Croatia	1
			Great Britain	2
			Greece	2
			Kuwait	1
			Poland	1
			Russia	1
			United Arab Emirates	2
M	Club Throw	F51			DIMITRIJEVIC Zeljko	Serbia	KUMAR Amit Kumar	India	MITIC Milos	Serbia	CR
			Croatia	1
			Czech Republic	3
			India	1
			Mexico	1
			Saudi Arabia	1
			Serbia	2
			Slovakia	1
M	Shot Put	F12			DANYLIUK Roman	Ukraine	PAKBAZ Saman	Iran	LOPEZ GONZALEZ Kim	Spain	WR
			Argentina	1
			Australia	1
			Belarus	2
			Brazil	1
			China	1
			Columbia	1
			Croatia	1
			Iran	1
			Italy	1
			Portugal	1
			Russia	3
			Spain	1
			Ukraine	2
			Uzbekistan	1
M	Shot Put	F20			HODGETTS Todd	Australia	SENIKIDIS Dimitrios	Greece	ZOLKEFLI Muhammad Ziyad	Malaysia	CR
			Australia	2
			Canada	1
			Estonia	1
			Greece	2
			Hungary	1
			Malaysia	1
			Poland	1
			Portugal	1
			Qatar	1
			Russia	1
			Sweden	1
M	Shot Put	F32			FROLOV Vladislav	Russia	BETINA Karim	Algeria	ZISIDIS Dimitrios	Greece
			Algeria	2
			Croatia	1
			Greece	2
			Kuwait	1
			Morocco	1
			Poland	1
			Russia	1
M	Shot Put	F33			MALYKH Evgenii	Russia	KHRUPIN Aleksandr	Russia	SCHEIL Daniel	Germany
			Algeria	1
			Australia	1
			Germany	1
			Kuwait	1
			Russia	2
			Saudi Arabia	1
			United Arab Emirates	2
M	Shot Put	F34			SALEH FARAJZADEH Siamak	Iran	KAEDI Mohsen	Iran	VALENCIA Mauricio	Columbia	WR
			Cameroon	1
			Canada	2
			China	1
			Columbia	1
			France	1
			Iran	2
			Montenegro	1
			Poland	1
			Qatar	1
			Ukraine	1
			United Arab Emirates	1
M	Shot Put	F35			HOSSEINIPANAH S	Iran	BERGS Edgars	Latvia	EL'MIN Alexander	Russia
			Latvia	1
			Russia	1
			Argentina	1
			Great Britain	1
			Poland	1
			China	1
			Bahrain	1
			Iran	2
M	Shot Put	F36			DIETZ Sebastian	Germany	SVIRIDOV Vladimir	Russia	LI Cuiqing	China	CR
			China	1
			Croatia	1
			Germany	1
			Greece	1
			Jordan	1
			Namibia	1
			Poland	2
			Russia	1
			Ukraine	2
			United Arab Emirates	2
M	Shot Put	F37			XIA Dong	China	BILIUS Mindaugas	Lithuania	NORBEKOV Khusniddin	Uzbekistan
			Argentina	1
			Bahrain	1
			Canada	1
			China	2
			Kuwait	2
			Latvia	1
			Lithuania	2
			Poland	1
			Russia	1
			South Africa	1
			Ukraine	1
			Uzbekistan	1
M	Shot Put	F38			DOROSHENKO Oleksandr	Ukraine	HAMMAN Reinhardt	South Africa	GREZL Dusan	Czech Republic
			Czech Republic	2
			South Africa	1
			Sweden	1
			Ukraine	1
M	Shot Put	F40			TNAIASH Garrah	Iraq	DUSHKIN Dmitry	Russia	CHEN Zhenyu	China	AR
			China	3
			Croatia	1
			Iraq	1
			Kazakhstan	1
			Kuwait	1
			Russia	1
M	Shot Put	F41			TYSZKOWSKI Bartosz	Poland	KAPPEL Niko	Germany	SANTOS Jonathan de Souza	Brazil
			Brazil	1
			China	3
			Germany	1
			Iraq	1
			Mongolia	1
			Poland	1
			Great Britain	1
M	Shot Put	F42			DAVIES Aled	Great Britain	MOHAMMADIAN Sajad	Iran	TINNEMEIER Frank	Germany	CR
			Brazil	1
			China	3
			Croatia	1
			France	1
			Germany	1
			Iran	1
			Libya	1
			Luxembourg	1
			South Africa	1
			Sweden	1
			Great Britain	1
M	Shot Put	F44			MATUSIK Adrian	Slovakia	CHRISTIANSEN Jackie	Denmark	BLAIR David	USA
			Cameroon	1
			Croatia	1
			Denmark	1
			Egypt	1
			Greece	1
			Libya	1
			Lithuania	1
			Slovakia	1
			USA	1
M	Shot Put	F46			PROKHOROV Nikita	Russia	WEI Enlong	China	IBRAGIMOV Dmytro	Ukraine
			China	2
			Germany	1
			Indonesia	1
			Kazakhstan	1
			Libya	1
			Lithuania	1
			Russia	1
			Turkey	1
			Ukraine	1
M	Shot Put	F53			FERNANDES Che Jon	Greece	SEVERN Scot	USA	KISY Ales	Czech Republic	AR
			Croatia	1
			Czech Republic	1
			Greece	1
			Iran	1
			Jamaica	1
			Japan	1
			Mexico	1
			USA	1
M	Shot Put	F55			RUZHDI Ruzhdi	Bulgaria	ZARIC Milos	Serbia	KOZUN Karol	Poland	CR
			Belarus	1
			Bulgaria	3
			Greece	1
			Iran	1
			Jamaica	1
			Lithuania	1
			Mexico	1
			Panama	2
			Poland	2
			Serbia	1
M	Shot Put	F57			ROKICKI Janusz	Poland	ASHAPATOV Alexey	Russia	WU Guoshan	China
			Azerbaijan	1
			Brazil	2
			China	1
			Cuba	1
			France	1
			Iran	1
			Jordan	1
			Nigeria	2
			Poland	1
			Russia	1
			Syria	1
			USA	1
M	Discus Throw	F11			CASINOS SIERRA David	Spain	MARINKOVIC Bil	Austria	TELESH Vitalii	Russia
			Argentina	2
			Austria	1
			Brazil	1
			China	1
			Columbia	2
			Italy	1
			Poland	1
			Portugal	1
			Russia	3
			Spain	1
			Ukraine	1
M	Discus Throw	F12			PAKBAZ Saman	Iran	LOPEZ GONZALEZ Kim	Spain	WIETECKI Marek	Poland
			Argentina	1
			Australia	1
			Belarus	1
			Croatia	1
			Finland	1
			Iran	1
			Kuwait	1
			Poland	1
			Portugal	1
			Russia	1
			Serbia	1
			Spain	2
			Ukraine	1
M	Discus Throw	F34			WANG Yanzhang	China	VALENCIA Mauricio	Columbia	ROBERTS Jason	Canada
			Algeria	1
			Canada	1
			China	1
			Columbia	1
			Germany	1
			Libya	1
			Saudi Arabia	1
			Ukraine	1
			United Arab Emirates	2
M	Discus Throw	F37			NORBEKOV Khusniddin	Uzbekistan	HENLY Guy	Australia	ZHABNYAK Mykola	Ukraine
			Argentina	1
			Australia	1
			Bahrain	1
			Canada	1
			China	2
			Denmark	1
			Egypt	1
			Kuwait	1
			Lithuania	2
			Mexico	1
			Poland	1
			South Africa	1
			Ukraine	1
			Uzbekistan	1
M	Discus Throw	F42			DAVIES Aled	Great Britain	KANG Guofeng	China	OVCHAROV Dechko	Bulgaria	WR
			Brazil	1
			Bulgaria	1
			China	3
			Czech Republic	1
			India	1
			Libya	1
			Luxembourg	1
			Sweden	1
			Great Britain	1
M	Discus Throw	F44			CAMPBELL Jeremy	USA	BLAIR David	USA	STEWART Akeem	Trinidad and Tobago	CR
			Cape Verde	1
			Croatia	1
			Denmark	1
			Estonia	1
			Greece	1
			Libya	1
			Slovakia	1
			South Africa	1
			Trinidad and Tobago	1
			Great Britain	1
			USA	2
M	Discus Throw	F46			HOU Zhanbiao	China	WEI Enlong	China	IBRAGIMOV Dmytro	Ukraine	WR
			China	3
			Germany	1
			Indonesia	1
			Kazakhstan	1
			Libya	1
			Russia	1
			Ukraine	1
M	Discus Throw	F52			APINIS Aigars	Latvia	JACHIMOWICZ Robert	Poland	SANDOR Velimir	Croatia	WR
			Algeria	1
			Croatia	2
			Latvia	1
			Poland	2
			Slovenia	1
M	Discus Throw	F56			DIAZ Leonardo	Cuba	MOHAMMADYARI Ali	Iran	NGUYEN Be Hau	Vietnam
			Azerbaijan	1
			Brazil	1
			Bulgaria	2
			China	1
			Cuba	1
			Denmark	1
			Egypt	1
			Greece	1
			Iran	1
			Jamaica	1
			Jordan	1
			USA	1
			Vietnam	1
M	Discus Throw	F57			WU Guoshan	China	BATISTA dos S. C	Brazil	NABIYEV Samir	Azerbaijan
			Azerbaijan	1
			Brazil	2
			Cameroon	1
			China	1
			Egypt	2
			India	1
			Indonesia	1
			Iran	1
			Jordan	1
			Libya	1
			Poland	1
			Russia	1
			USA	1
			Vietnam	1
M	Javelin Throw	F11			TELESH Vitalii	Russia	MESYK Roman	Ukraine	BELIZARIO A. JA	Columbia
			Austria	1
			Canada	1
			Columbia	1
			Portugal	1
			Russia	1
			Ukraine	1
M	Javelin Throw	F13			BUDETIC Branimir	Croatia	HOSSEINI LIRAVI Seyed Erfan	Iran	DIMITRIJEVIC Nemanja	Serbia	WR
			China	1
			Chinese Taipei	1
			Croatia	1
			India	1
			Iran	2
			Japan	2
			Kazakhstan	1
			Poland	1
			Serbia	1
			Spain	1
M	Javelin Throw	F34			WANG Yanzhang	China	VALENCIA Mauricio	Columbia	KAEDI Mohsen	Iran
			Cameroon	1
			Canada	1
			China	1
			Columbia	1
			France	1
			Iran	1
			Poland	1
			Ukraine	1
M	Javelin Throw	F37			ZHANG Xuelong	China	SILOVS Dmitrijs	Latvia	XIA Dong	China
			Bahrain	2
			China	2
			Egypt	1
			Latvia	1
			Mexico	1
			Pakistan	1
M	Javelin Throw	F38			HAMMAN Reinhardt	South Africa	DOROSHENKO Oleksandr	Ukraine	VRATIL Petr	Czech Republic	CR
			Australia	1
			Czech Republic	2
			South Africa	1
			Ukraine	1
			USA	1
M	Javelin Throw	F41			SUN Pengxiang	China	ABDULRAHEEM Kovan	Iraq	DUKE Kyron	Great Britain	WR
			China	3
			Germany	1
			Iraq	2
			Kazakhstan	1
			Poland	1
			Slovakia	1
			Turkey	1
			Great Britain	1
M	Javelin Throw	F44			FERNANDES MMDC	Cape Verde	MCSWEENEY Rory	New Zealand	SVEINSSON Helgi	Iceland	AR
			Bulgaria	1
			Canada	1
			Cape Verde	1
			China	1
			France	1
			Iceland	1
			India	2
			Iran	1
			Lithuania	1
			New Zealand	1
			Norway	1
			Sri Lanka	1
			Trinidad and Tobago	1
			Ukraine	1
			USA	1
M	Javelin Throw	F46			GUO Chunliang	China	Devendra	India	MIRSHEKARI Abdolrasoul	Iran	CR
			Argentina	1
			China	2
			Egypt	1
			Germany	1
			India	1
			Iran	1
			Mexico	1
			Russia	1
			South Africa	1
			Sri Lanka	1
			Turkey	1
M	Javelin Throw	F54			STEFANOUDAKIS Manolis	Greece	RODRIGUES Jose	Brazil	KUZNETSOV Alexey	Russia
			Austria	2
			Brazil	1
			Greece	1
			Jamaica	1
			Mexico	1
			Russia	1
M	Javelin Throw	F55			YUSEINOV Mustafa	Bulgaria	ZARIC Milos	Serbia	LICURGO FERREIRA Jonas	Brazil	CR
			Angola	1
			Brazil	1
			Bulgaria	3
			China	1
			Egypt	1
			India	1
			Lithuania	1
			Panama	2
			Poland	2
			Serbia	1
M	Javelin Throw	F57			KHALVANDI Mohammad	Iran	MOHAMAD Mohamad	Syria	BATISTA dos S. C	Brazil
			Brazil	1
			China	1
			Cuba	1
			Denmark	1
			Egypt	2
			France	1
			Indonesia	1
			Iran	1
			Jamaica	1
			Qatar	1
			Senegal	2
			Slovakia	1
			Syria	1
			Thailand	1
			Turkey	1
			Vietnam	2

## Sheet: FEMALE - TRACK
Gender	Event	Classification	Entrant countries	Number per country	Gold person	Gold country	Silver person	Silver country	Bronze person	Bronze country	Record
F	100 m	T11			LIU Cuiqing	China	SANTOS Jerusa Geber	Brazil	SANTOS Jhulia	Brazil
			Angola	1
			Brazil	3
			China	2
			Chinese Taipei	1
			Finland	1
			Italy	1
			Japan	1
			Namibia	1
			Nigeria	1
			Russia	1
			Thailand	1
F	100 m	T12			DURAND Omara	Cuba	CHEBANU Elena	Azerbaijan	BOTURCHUK Oxana	China	WR
			Algeria	1
			Azerbaijan	1
			Brazil	1
			China	3
			Cuba	1
			Germany	1
			Mexico	1
			Mozambique	1
			Spain	1
			Ukraine	1
F	100 m	T13			HAYES Ilse	South Africa	KEITA Nantenin	France	CROSBY Kym	USA
			Brazil	1
			China	1
			France	1
			Japan	1
			Morocco	1
			Mozambique	1
			Russia	1
			South Africa	2
			USA	1
F	100 m	T34			COCKROFT Hannah	Great Britain	HALKO Alexa	USA	SIEMONS Amy	Netherlands	CR
			Australia	1
			Great Britain	2
			Japan	1
			Netherlands	2
			USA	1
F	100 m	T35			HOLT Isis	Australia	LYLE Maria	Great Britain	COOP Brianna	Australia	WR
			Australia	3
			Canada	1
			China	1
			Czech Republic	1
			Great Britain	1
			Italy	1
			Netherlands	1
			Poland	1
			Ukraine	1
			USA	1
F	100 m	T36			SVIRIDOVA Elena	Russia	MARTINEZ Yanina Andrea	Argentina	NICOLEITZIK Claudia	Germany	CR
			Argentina	1
			Brazil	1
			Germany	1
			Hong Kong	2
			Japan	1
			Mexico	1
			Russia	1
F	100 m	T37			COX Kadeena	Great Britain	HERMITAGE Georgina	Great Britain	SAPOZHNIKOVA Anna	Russia
			Argentina	1
			Australia	1
			China	2
			France	1
			Germany	2
			Great Britain	3
			Namibia	1
			Russia	3
F	100 m	T38			HAHN Sophie	Great Britain	CHEN Junfei	China	GONCHAROVA Margarita	Russia	WR
			Australia	3
			China	1
			Great Britain	2
			Mexico	1
			Russia	1
F	100 m	T42			CAIRONI Martina	Italy	LOW Vanessa	Germany	SILVA Ana Claudia	Brazil	WR
			Brazil	1
			Germany	2
			Italy	2
			Japan	3
			USA	2
F	100 m	T44			van RHIJN Marlou	Netherlands	LE FUR Marie-Amelie	France	CAIN Nyoshia	Trinidad and Tobago	WR
			Australia	1
			Canada	2
			France	1
			Germany	1
			Great Britain	2
			Italy	1
			Japan	1
			Netherlands	3
			Trinidad and Tobago	1
			USA	3
F	100 m	F47			YOUNG Deja	USA	WANG Yanping	China	FIODOROW Alicja	Poland
			Argentina	1
			Chile	1
			China	1
			Cuba	1
			France	1
			Greece	1
			Japan	2
			New Zealand	1
			Nigeria	1
			Poland	2
			Russia	2
			South Africa	1
			Thailand	1
			Turkey	1
			USA	3
F	100 m	T52			VERVOORT Marieke	Belgium	MORGAN Kerry	USA	KIYAMA Yuka	Japan
			Belgium	1
			Great Britain	1
			Japan	1
			USA	1
F	100 m	T53			HUANG Lisha	China	KURT Hamide	Turkey	LEWIS Jessica Cooper	Bermuda	CR
			Bermuda	1
			Canada	2
			China	1
			Great Britain	1
			Japan	1
			Russia	1
			Switzerland	1
			Thailand	1
			Turkey	1
			USA	3
F	100 m	T54			LIU Wenjun	China	KOTAJA Amanda	Finland	MCFADDEN Hannah	USA
			China	1
			Finland	1
			Netherlands	1
			Nigeria	1
			Russia	3
			Switzerland	1
			Turkey	1
			USA	3
F	200 m	T11			LIU Cuiqing	China	GUILHERMINA Terezinha	Brazil	SANTOS Jhulia	Brazil	AR
			Angola	1
			Brazil	3
			China	2
			Chinese Taipei	1
			Finland	1
			Mexico	1
			Namibia	1
			Nigeria	1
			Russia	1
			Thailand	1
			Turkey	1
F	200 m	T12			DURAND Omara	Cuba	BOTURCHUK Oxana	Ukraine	CHEBANU Elena	Azerbaijan	WR
			Azerbaijan	1
			Brazil	1
			China	3
			Cuba	1
			Germany	1
			Great Britain	1
			Mexico	1
			Mozambique	1
			Russia	1
			Spain	1
			Ukraine	1
F	200 m	T13			HAYES Ilse	South Africa	CROSBY Kym	USA	BENHAMA Sanaa	Morocco
			Brazil	1
			China	1
			Morocco	1
			Mozambique	1
			Namibia	1
			South Africa	2
			USA	1
F	200 m	T35			HOLT Isis	Australia	LYLE Maria	Great Britain	CORSO Oxana	Italy	WR
			Australia	3
			Canada	1
			China	1
			Czech Republic	1
			Great Britain	1
			Italy	1
			Netherlands	1
			Poland	1
			Ukraine	1
			USA	1
F	200 m	T36			SVIRIDOVA Elena	Russia	NICOLEITZIK Claudia	Germany	MARTINEZ Yanina Andrea	Argentina	AR
			Argentina	1
			Brazil	1
			Germany	1
			Hong Kong	2
			Japan	1
			Mexico	1
			Russia	1
F	200 m	T37			LI Yingli	China	SAPOZHNIKOVA Anna	Russia	BENSON Johanna	Namibia	AR
			Argentina	1
			China	2
			France	1
			Germany	2
			Great Britain	2
			Namibia	1
			Poland	1
			Russia	1
F	200 m	T38			GONCHAROVA Margarita	Russia	HAHN Sophie	Great Britain	CHEN Junfei	China	WR
			Australia	2
			China	1
			Great Britain	2
			Mexico	1
			Russia	1
F	200 m	T44			van RHIJN Marlou	Netherlands	LE FUR Marie-Amelie	France	JONG Fleur	Netherlands
			Canada	2
			France	1
			Germany	1
			Italy	2
			Japan	1
			Netherlands	3
			Trinidad and Tobago	1
			USA	3
F	200 m	T47			CASTILLO Yunidis	Cuba	YOUNG Deja	USA	LIEBENBERG Anrune	South Africa
			Chile	1
			China	1
			Cuba	1
			New Zealand	1
			Nigeria	1
			Poland	1
			Russia	2
			South Africa	1
			Sri Lanka	1
			Thailand	1
			USA	2
F	200 m	T52			VERVOORT Marieke	Belgium	MORGAN Kerry	USA	KIYAMA Yuka	Japan
			Belgium	1
			Japan	1
			USA	1
F	200 m	T53			BALLARD Angela	Australia	DEBRUNNER Catherine	Switzerland	KINGHORN Samantha	Great Britain	CR
			Australia	1
			Bermuda	1
			Canada	2
			Great Britain	1
			Japan	1
			Russia	1
			Switzerland	1
			Thailand	1
			USA	3
F	200 m	T54			KOTAJA Amanda	Finland	MADSEN Cheri	USA	MCFADDEN Hannah	USA
			Finland	1
			Netherlands	1
			Nigeria	1
			Russia	3
			Switzerland	1
			USA	3
F	400 m	T11			LIU Cuiqing	China	GUILHERMINA Terezinha	Brazil	SIMPLICIO DA SILVA Thalita Vitoria	Brazil	AR
			Angola	2
			Brazil	3
			China	1
			Mexico	1
			Namibia	1
			Spain	1
			Thailand	1
			Turkey	1
F	400 m	T12			DURAND Omara	Cuba	BOTURCHUK Oxana	Ukraine	GOVERNO Edmilsa	Mozambique	WR
			Chile	1
			China	2
			Cuba	1
			Mexico	1
			Mozambique	1
			Spain	1
			Ukraine	1
	400 m	T13			KEITA Nantenin	France	BOUSAID Somaya	Tunisia	BENHAMA Sanaa	Morocco
			Brazil	1
			China	1
			France	1
			Morocco	1
			Mozambique	1
			Russia	1
			South Africa	1
			Tunisia	1
			Ukraine	1
			USA	1
F	400 m	T20			NIEWIEDZIAL Barbara	Poland	IEZLOVETSKA Natalia	Ukraine	MOHAMAD ARIFFIN Siti Noor Iasah	Malaysia
			Argentina	1
			Australia	1
			Czech Republic	1
			Hungary	3
			Japan	1
			Malaysia	1
			Netherlands	2
			Poland	2
			Portugal	1
			Russia	2
			Sweden	1
			Ukraine	1
			Venezuela	2
F	400 m	T34			COCKROFT Hannah	Great Britain	HALKO Alexa	USA	ADENEGAN Kare	Great Britain	CR
			Great Britain	3
			Japan	1
			Netherlands	2
			USA	1
F	400 m	T37			HERMITAGE Georgina	Great Britain	FRANCOIS-ELIE Mandy	France	TRUSHNIKOVA Evgeniya	Russia	WR
			Canada	1
			China	1
			France	1
			Great Britain	1
			Namibia	1
			Poland	1
			Russia	1
F	400 m	T38			GONCHAROVA Margarita	Russia	CHEN Junfei	China	ISAAC Torita	Australia	WR
			Australia	1
			China	1
			Mexico	1
			Portugal	1
			Russia	1
			Ukraine	1
F	400 m	T44			LE FUR Marie-Amelie	France	BENSUSAN Irmgard	Germany	NORMAN Grace	USA	WR
			Canada	1
			France	1
			Germany	1
			Italy	1
			USA	2
F	400 m	T47			LIEBENBERG Anrune	South Africa	CASTILLO Yunidis	Cuba	MOGUCHAYA Alexandra	Russia
			Chile	1
			Cuba	1
			Russia	2
			South Africa	1
			USA	1
F	400 m	T52			VERVOORT Marieke	Belgium	MORGAN Kerry	USA	KIYAMA Yuka	Japan	CR
			Belgium	1
			Japan	1
			USA	1
F	400 m	T53			BALLARD Angela	Australia	ZHOU Hongzhuan	China	HUANG Lisha	China
			Australia	1
			Bermuda	1
			Canada	2
			China	2
			Great Britain	1
			Japan	1
			Russia	1
			Thailand	1
			Turkey	1
			USA	3
F	400 m	T54			LIU Wenjun	China	ZOU Lihong	China	van den BROEK Margriet	Netherlands	AR
			China	2
			Finland	1
			Netherlands	1
			Nigeria	1
			Russia	3
			Sweden	1
			Switzerland	1
			Turkey	1
			USA	3
F	800 m	T11			BAZONE TEIXEIRA Renata	Brazil	BUYA Befilia	Angola
			Angola	1
			Brazil	1
			China	1
			Columbia	1
			Mexico	1
			South Africa	1
			Spain	1
			Turkey	1
F	800 m	T20			NIEWIEDZIAL Barbara	Poland	KOLTCOVA Mariia	Russia	KERKHOVE Shirley	Netherlands
			Czech Republic	2
			Japan	2
			Netherlands	1
			Poland	1
			Russia	1
			Turkey	1
			Venezuela	1
F	800 m	T34			COCKROFT Hannah	Great Britain	NICHOLLS Melissa	Great Britain	ADENEGAN Kare	Great Britain	CR
			Great Britain	3
			Netherlands	1
			USA	1
F	800 m	T53			de ROZARIO Madison	Australia	ZHOU Hongzhuan	China	BALLARD Angela	Australia
			Australia	2
			Belgium	1
			Bermuda	1
			Canada	2
			China	2
			Great Britain	1
			Japan	1
			Russia	1
			Switzerland	1
			Thailand	1
			USA	3
F	800 m	T54			ZOU Lihong	China	LIU Wenjun	China	van den BROEK Margriet	Netherlands
			China	2
			Netherlands	1
			Russia	3
			Sweden	1
			Switzerland	2
			USA	3
F	1500 m	T11			ZOU Lihong	China	ARANGO BUITRAGO Maritza	Columbia	BAZONE TEIXEIRA Renata	Brazil	CR
			Angola	1
			Brazil	1
			China	1
			Columbia	1
			Mexico	1
			Portugal	1
			South Africa	1
			Turkey	2
			USA	1
F	1500 m	T13			BOUSAID Somaya	Tunisia	PAUTOVA Elena	Russia	FAUNDEZ Margarita	Chile
			Chile	1
			Mexico	1
			Russia	1
			Spain	1
			Tunisia	1
F	1500 m	T20			NIEWIEDZIAL Barbara	Poland	MELOCH Arleta	Poland	DANYLINA Lyudmyla	Ukraine	CR
			Hungary	2
			Japan	3
			Poland	2
			Russia	1
			Ukraine	1
F	1500 m	T54			ZHOU Hongzhuan	China	WALLENGREN Gunilla	Sweden	de ROZARIO Madison	Australia
			Australia	2
			China	1
			Japan	1
			Netherlands	1
			Nigeria	1
			Russia	1
			Sweden	1
			Switzerland	3
			USA	2
F	Marathon	T11/12			PAUTOVA Elena	Russia	CONGOST Elena	Spain	MICHISHITA Misato	Japan
			Germany	1
			Japan	3
			New Zealand	1
			Russia	1
			Spain	2
F	Marathon	T53/54			MCFADDEN Tatyana	USA	SCHAER Manuela	Switzerland	MCGRORY Amanda	USA
			Australia	1
			Japan	1
			Switzerland	2
			USA	4
F	5000 m	T54			ZOU Lihong	China	ZHOU Hongzhuan	China	MCCLAMMER Chelsea	USA
			Australia	1
			China	3
			Japan	1
			Netherlands	1
			Nigeria	1
			Russia	2
			Sweden	1
			Switzerland	2
			USA	2
F	4x100 m	T11-13			Team China	China	Team Russia	Russia	Team Spain	Spain	CR
			Brazil	4	ZHOU Guohua		PAUTOVA Elena		BEEL QUINTANA Lia
			China	4	IA Juntingxian		SOROKINA Anna		MARTINEZ Sara
			Russia	4	WANG Yuqin		BARANOVA Arina		BERGES GAMEZ Melani
			Spain	4	LIU Cuiqing		SAMIGULINA Alina		FERNANDEZ ROLDAN Sara
F	4x100 m	T35-38			Team Great Britain	Great Britain	Team Russia	Russia	Team China	China	WR
			Australia	4	BREEN Olivia		SVIRIDOVA Elena		LI Yingli
			China	4	LYLE Maria		SERGEEVA Svetlana		CAO Yuanhang
			Great Britain	4	HERMITAGE Georgina		SAPOZHNIKOVA Anna		LIU Ping
			Russia	4	HAHN Sophie		GONCHAROVA Margarita		CHEN Junfei
F	4x400 m	T53/54			Team China	China	Team Russia	Russia
			China	4	ZHOU Hongzhuan		GULIAEVA Irina
			Russia	4	LIU Wenjun		KONOVALOVA Svetlana
					HUANG Lisha		KOCHEROVA Natalia
					ZOU Lihong		ABDIKARIMOVA Akzhana
F	Long Jump	T11			COSTA de OLIVEIRA Silvania	Brazil	SALVATINI SPOLADO.	Brazil	KARLSSON Viktoria	Sweden	CR
			Brazil	3
			Finland	2
			Italy	1
			Japan	1
			Slovenia	1
			Sweden	1
			Vietnam	1
F	Long Jump	T12			ZUBKOVSKA Oksana	Ukraine	HAMRI Lynda	Algeria	MARTINEZ Sara	Spain
			Algeria	1
			Germany	1
			Spain	2
			Ukraine	2
F	Long Jump	T20			KUCHARCZYK Karolina	Poland	RISTOSKI Mikela	Croatia	ROZDOBUDKO Olena	Ukraine
			Argentina	1
			Croatia	1
			Czech Republic	1
			Hungary	1
			Macau	1
			Malaysia	1
			Poland	1
			Portugal	3
			Russia	2
			Sweden	1
			Ukraine	1
			Venezuela	1
F	Long Jump	T37			FEKOLINA Zhanna	Russia	LIEBHARDT Franziska	Germany	SAPOZHNIKOVA Anna	Russia	CR
			Australia	1
			China	1
			Germany	1
			Namibia	1
			Poland	1
			Russia	2
F	Long Jump	T38			GONCHAROVA Margarita	Russia	ADOMAITIENE Ramune	Lithuania	STRYZHAK Inna	Ukraine	CR
			Russia	1
			Lithuania	1
			Ukraine	1
			Australia	2
			Great Britain	1
			Portugal	1
			South Africa	1
F	Long Jump	T42			LOW Vanessa	Germany	CAIRONI Martina	Italy	SCHMIDT Jana	Germany	WR
			Belgium	1
			Brazil	1
			Germany	2
			Italy	1
			Japan	2
			USA	2
F	Long Jump	T44			LE FUR Marie-Amelie	France	van GANSEWINKEL Marlene	Netherlands	TAKAKUWA Saki	Japan	WR
			Australia	1
			France	1
			Japan	2
			Netherlands	2
			USA	1
F	Long Jump	T47			BEATTIE Carlee	Australia	CASTILLO Yunidis	Cuba	GRIMALDI Anna	New Zealand
			Argentina	1
			Australia	1
			China	1
			Cuba	1
			France	1
			Great Britain	1
			Greece	1
			New Zealand	2
			Poland	1
			Russia	2
			Sri Lanka	1
			USA	2
F	Triple Jump	T20			RISTOSKI Mikela	Croatia	GOMES Erica	Portugal	FILIPE Ana	Portugal	WR
			Croatia	1
			Portugal	3

## Sheet: FEMALE - FIELD
Gender	Event	Classification	Entrant countries	Number per country	Gold person	Gold country	Silver person	Silver country	Bronze person	Bronze country	Record
F	Club Throw	F32			IBRAHMI Maroua	Tunisia	GASMI Mounia	Algeria	HUNNISETT Abbie	Great Britain
			Algeria	1
			Great Britain	2
			Hungary	2
			Tunisia	1
			United Arab Emirates	3
F	Club Throw	F51			BUTTERFIELD Joanna	Great Britain	MORRISON Rachael	USA	RICHTER Becky	Canada	CR
			Canada	1
			Great Britain	2
			Mexico	1
			USA	1
F	Shot Put	F12			LEGNANTE Assunta	Italy	OKSEM Sofia	Russia	VALENZUELA A. R	Mexico
			Argentina	2
			Belarus	1
			Brazil	1
			China	3
			Italy	1
			Mexico	1
			Russia	1
			Ukraine	1
			Uzbekistan	1
F	Shot Put	F20			DURSKA Ewa	Poland	BARANOVA Antonina	Russia	MYSNYK Anastasiia	Ukraine
			Australia	1
			Estonia	1
			Great Britain	1
			Greece	1
			Poland	1
			Portugal	1
			Russia	1
			Ukraine	1
F	Shot Put	F32			IBRAHMI Maroua	Tunisia	GASMI Mounia	Algeria	ELLERY Louise	Australia
			Algeria	1
			Australia	1
			Hungary	2
			Tunisia	1
			United Arab Emirates	2
F	Shot Put	F33			KRIVENOK Svetlana	Russia	MOORE Brydee	Australia	LIAGKOU Anthi	Greece
			Algeria	1
			Australia	1
			Greece	1
			Kuwait	2
			Qatar	1
			Russia	1
			United Arab Emirates	1
F	Shot Put	F34			ZOU Lijuan	China	HAMILL Jessica	New Zealand	KORNOBYS Lucyna	Poland
			China	1
			Finland	1
			Germany	1
			Morocco	1
			New Zealand	1
			Poland	1
			United Arab Emirates	1
			USA	1
F	Shot Put	F35			POMAZAN Mariia	Ukraine	WANG Jun	China	OLIVEIRA Marivana	Brazil	WR
			Brazil	1
			China	1
			South Africa	1
			Ukraine	1
			Uzbekistan	1
F	Shot Put	F36			WU Qing	China	MALCHYK Alla	Ukraine	BRONSKAIA Aida	Russia
			Australia	1
			China	1
			Germany	1
			Japan	1
			Russia	1
			Ukraine	1
F	Shot Put	F37			MI Na	China	LIEBHARDT Franziska	Germany	VERTINSKAYA Irina	Russia	WR
			Brazil	1
			China	3
			Czech Republic	1
			Germany	1
			Latvia	1
			Russia	1
			Ukraine	1
			Venezuela	1
F	Shot Put	F40			ONYE Lauritta	Nigeria	BAARS Lara	Netherlands	ABDELLI Rima	Tunisia	WR
			Australia	1
			China	2
			Ireland	1
			Kazakhstan	1
			Moldova	1
			Netherlands	1
			Nigeria	1
			Tunisia	1
F	Shot Put	F41			TLILI Raoua	Tunisia	PEIXOTO Kelly Cristina	Brazil	KEEFER Claire	Australia
			Australia	1
			Brazil	1
			Montenegro	1
			Tunisia	2
			Ukraine	1
F	Shot Put	F44			YAO Juan	China	YANG Yue	China	KOLEISKI Frederike Charlotte	Germany	WR
			China	2
			Germany	1
			Great Britain	1
			Papau New Guinea	1
			USA	1
F	Shot Put	F53			KOROKIDA Dimitra	Greece	LEJEAN Pamela	Canada	MONGAN Deirdre	Ireland
			Bahrain	1
			Canada	1
			Greece	1
			India	1
			Ireland	1
			Mexico	1
			Ukraine	1
F	Shot Put	F54			YANG Liwan	China	BOGACHEVA Maria	Russia	GOMES Elizabeth	Brazil	CR
			Brazil	1
			China	1
			Czech Republic	1
			Iran	1
			Phillippines	1
			Russia	1
			Tunisia	1
F	Shot Put	F55			BUGGENHAGEN Marianne	Germany	HAWKESWOOD Marie	Germany	TODOROVA Daniela	Bulgaria
			Bulgaria	1
			China	1
			Croatia	1
			Denmark	1
			Germany	2
			Great Britain	1
			Italy	1
			Latvia	1
F	Shot Put	F57			ENEVA Stela	Bulgaria	ORTIZ HERNANDEZ Angeles	Mexico	WYLUDDA Ilke	Germany	AR
			Algeria	2
			Bulgaria	2
			Germany	1
			Jamaica	1
			Mexico	1
			Mongolia	1
			USA	1
F	Discus Throw	F11			ZHANG Liangmin	China	TANG Hongxia	China	CAMPOS Izabela	Brazil
			Argentina	1
			Brazil	1
			Canada	1
			China	2
			Columbia	1
			Netherlands	1
			Turkey	1
F	Discus Throw	F12			OKSEM Sofia	Russia	ZHAO Yuping	China	ILCHYNA Orysia	Ukraine	CR
			Argentina	1
			Belarus	1
			China	1
			Chinese Taipei	1
			Russia	1
			Ukraine	1
F	Discus Throw	F38			MI Na	China	LENIHAN Noelle	Ireland	FOESSEL Renee Danielle	Canada	CR
			Australia	1
			Bahrain	1
			Brazil	1
			Canada	2
			China	3
			Czech Republic	2
			Ireland	1
			Latvia	2
			Russia	1
			Ukraine	1
			Venezuela	1
F	Discus Throw	F41			TLILI Raoua	Tunisia	AMAIMIA Fathia	Tunisia	MC CARTHY Niamh	Ireland	WR
			Australia	1
			Brazil	1
			China	2
			Great Britain	1
			Ireland	1
			Kazakhstan	1
			Montenegro	1
			Nigeria	1
			Tunisia	2
			Ukraine	1
F	Discus Throw	F44			YAO Juan	China	YANG Yue	China	BIEULE Natalie	USA	WR
			China	2
			Denmark	1
			Germany	1
			Great Britain	1
			Papau New Guinea	1
			USA	3
F	Discus Throw	F52			MORRISON Rachael	USA	OCHOA DELGADO Leticia	Mexico	BUTTERFIELD Joanna	Great Britain	WR
			Canada	1
			Great Britain	1
			Mexico	1
			USA	1
F	Discus Throw	F55			BUGGENHAGEN Marianne	Germany	DONG Feixia	China	HAWKESWOOD Marie	Germany
			Azerbaijan	1
			Bahrain	1
			Brazil	1
			Bulgaria	1
			China	2
			Denmark	1
			Germany	2
			Great Britain	1
			India	1
			Italy	1
			Latvia	1
			Nigeria	1
			South Africa	1
F	Discus Throw	F57			SAIFI Nassima	Algeria	ENEVA Stela	Bulgaria	BARRY Orla	Ireland
			Algeria	2
			Bulgaria	2
			Egypt	1
			Germany	2
			Iran	1
			Ireland	1
			Jamaica	1
			Mexico	1
			Mongolia	1
			United Arab Emirates	1
F	Javelin Throw	F11			ZHONG Huimin	China	MURBY Ness	Canada	ZHANG Liangmin	China	AR
			Canada	1
			China	2
			Columbia	1
F	Javelin Throw	F13			ALIYEVA Irada	Azerbaijan	SOROKINA Anna	Russia	ZHAO Yuping	China	WR
			Australia	1
			Austria	1
			Azerbaijan	1
			China	1
			Chinese Taipei	1
			Mexico	1
			Russia	1
			Turkey	1
F	Javelin Throw	F34			ZOU Lijuan	China	KORNOBYS Lucyna	Poland	HERRMANN Frances	Germany
			China	1
			Finland	1
			Germany	1
			Morocco	1
			Poland	1
			United Arab Emirates	1
			USA	1
F	Javelin Throw	F37			COELHO Shirlene	Brazil	MI Na	China	JIA Qianqian	China	CR
			Australia	1
			Brazil	1
			China	3
			New Zealand	1
			Russia	1
			Venezuela	1
F	Javelin Throw	F46			ARNOLD Hollie	Great Britain	PIEKART Katarzyna	Poland	ROBINSON Holly	New Zealand	CR
			Australia	1
			Great Britain	1
			Japan	2
			New Zealand	1
			Poland	1
			United Arab Emirates	1
F	Javelin Throw	F54			AIDI Hania	Tunisia	YANG Liwan	China	SITU Ntombizanele	South Africa	WR
			Brazil	1
			China	1
			Ireland	1
			Mexico	2
			Phillippines	1
			Russia	1
			South Africa	1
			Tunisia	1
			Ukraine	1
F	Javelin Throw	F56			WILLING Martina	Germany	ROCHA MACHADO Raissa	Brazil	TODOROVA Daniela	Bulgaria
			Bahrain	1
			Brazil	1
			Bulgaria	1
			China	1
			Croatia	1
			Germany	2
			Great Britain	1
			Iran	1
			Ireland	1
			Italy	1
			Latvia	1
			USA	1
