# Supplementary material for: “A More Equitable Society”: The Politics of Global Fairness in Paralympic Sport
Source: PLoS One. 2016 Dec 12;11(12):e0167481. doi: 10.1371/journal.pone.0167481 (PMC5152818; doi:10.1371/journal.pone.0167481)
Supplement: S2 Table — Spreadsheet showing participating countries' socio-economic statistics as made available by the World Bank (XLSX) [file pone.0167481.s002.xlsx]

## Sheet: World Bank data 
	Country	Wolrd Bank Classification	World Region	Population	GDP (US $)	GDP per Capita (US $)	Adult Literacy	Unemployment	Health Expenditure	Gini Co-efficient	Poverty Gap ($1.90)	Poverty Gap ($3.10)	Gross Enrollment Ratio	GPI
	Afghanistan	Low income	South Asia	28809167	1.79302e+10	622.38	31.7411	8.9	53.5856	..	..	..	0.6597	0.6597
	Algeria	Upper middle income	Middle East & North Africa (developing)	36717132	2.00013e+11	5447.4	..	10	270.769	..	..	..	0.99542	0.99542
	Angola	Upper middle income	Sub-Saharan Africa (developing)	21942296	1.10891e+11	5053.74	70.7784	6.9	177.6	..	..	..	0.63949	0.63949		Labels
	Argentina	High income: nonOECD		41655616	5.5789e+11	13392.9	97.9738	7.2	869.878	43.57	0.83	1.45	1.03902	1.03902		2011 data used
	Australia	High income: OECD		22340024	1.38992e+12	62216.5	..	5.1	6209.21	..	..	..	0.96951	0.96951		2012 data used
	Austria	High income: OECD		8391643	4.29011e+11	51123.6	..	4.1	5400.54	30.8	..	..	0.97145	0.97145		2013 data used
	Azerbaijan	Upper middle income	Europe & Central Asia (developing)	9173082	6.59516e+10	7189.69	99.7786	5.4	359.234	..	..	..	0.9802	0.9802		.. (data not available)
	Bahrain	High income: nonOECD		1306014	2.90441e+10	22238.7	..	4	765.619	..	..	..	..	..		country not registered on World Bank website
	Belarus	Upper middle income	Europe & Central Asia (developing)	9473000	5.97346e+10	6305.77	..	6.1	294.273	26.46	0	0	0.97746	0.97746
	Belgium	High income: OECD		11047744	5.26975e+11	47699.8	..	7.1	4951.5	28.43	..	..	0.98248	0.98248
	Bermuda	High income: nonOECD		64564	5550771000	85973.2	..	..	..	..	..	..	1.07268	1.07268
	Brazil	Upper middle income	Latin America & Caribbean (developing)	200517584	2.61523e+12	13042.4	91.4112	6.7	1153.72	53.1	2.93	4.94	..	..
	Bulgaria	Upper middle income	Europe & Central Asia (developing)	7348328	5.69498e+10	7750.04	98.3524	11.3	534.291	34.28	0.93	1.89	0.96516	0.96516
	Cameroon	Lower middle income	Sub-Saharan Africa (developing)	21119065	2.65873e+10	1258.92	..	4.1	64.2024	..	..	..	0.86155	0.86155
	Canada	High income: OECD		34342780	1.7888e+12	52086.5	..	7.4	5695.11	..	..	..	0.99198	0.99198
	Cape Verde	Lower middle income	Sub-Saharan Africa (developing)	495159	1.86482e+09	3766.11	85.3278	9.2	174.984	..	..	..	1.0394	1.0394
	Chile	High income: OECD		17201305	2.50832e+11	14582.2	96.703	7.1	1024.46	50.84	0.5	1.07	0.99855	0.99855
	China	Upper middle income	East Asia & Pacific (developing)	1344130000	7.49243e+12	5574.19	..	4.3	273.811	..	..	..	1.00356	1.00356
	Columbia	Upper middle income	Latin America & Caribbean (developing)	46406446	3.35415e+11	7227.77	93.5805	11.1	465.827	54.18	2.52	5.7	..	..
	Croatia	High income: nonOECD		4280622	6.22496e+10	14542.2	99.1254	13.4	1044.66	31.98	0.51	0	1.02548	1.02548
	Cuba	Upper middle income	Latin America & Caribbean (developing)	11323570	68990140000	6092.61	99.7525	3.2	648.35	..	..	..	0.98486	0.98486
	Cyprus	High income: nonOECD		1116644	2.70892e+10	31836.6	98.6784	7.9	2247.76	32.63	..	..	1.00435	1.00435
	Czech Republic	High income: OECD		10496088	2.27313e+11	21656.9	..	6.7	1545.57	26.39	0.06	0	1.00079	1.00079
	Denmark	High income: OECD		5570572	3.41499e+11	61304.1	..	7.6	6522.13	29.54	..	..	1.0055	1.0055
	Egypt	Lower middle income	Middle East & North Africa (developing)	83787634	2.36002e+11	2816.67	73.8656	12	142.492	..	..	..	0.95819	0.95819
	Estonia	High income: OECD		1327439	2.31688e+10	17453.8	99.8628	12.5	988.099	32.69	1.17	0	0.99547	0.99547
	Ethiopia	Low income	Sub-Saharan Africa (developing)	89858696	3.19528e+10	355.589	..	5.2	17.5187	..	..	..	..	..
	Finland	High income: OECD		5388272	2.73657e+11	50787.6	..	7.7	4366.87	27.66	..	..	1.02142	1.02142
	France	High income: OECD		65342776	2.8625e+12	43807.5	..	9.2	4934.09	33.35	..	..	1.00486	1.00486
	Germany	High income: OECD		81797673	3.75746e+12	45936.1	..	5.9	4992.26	30.13	..	..	0.96359	0.96359
	Great Britain	High income: OECD		63258918	2.5949e+12	41020.4	..	7.8	3606.57	33.71	..	..	1.00454	1.00454
	Greece	High income: OECD		11123213	2.8778e+11	25872	97.4736	17.7	2551.39	35.69	..	..	0.98719	0.98719
	Hong Kong	High income: nonOECD		7071600	2.48514e+11	35142.5	..	3.4	..	..	..	..	0.98765	0.98765
	Hungary	High income: OECD		9971727	1.39931e+11	14032.8	99.0483	10.9	1105.49	28.94	0.06	0	0.98273	0.98273
	Iceland	High income: OECD		319014	1.46654e+10	45970.9	..	7.1	3995.25	27.03	..	..	1.00654	1.00654
	India	Lower middle income	South Asia	1247446011	1.83581e+12	1471.66	69.3026	3.5	60.5442	..	4.27	18.48	0.984	0.984
	Indonesia	Lower middle income	East Asia & Pacific (developing)	244808254	8.92969e+11	3647.63	92.8119	6.6	99.3747	..	..	11.8	1.02784	1.02784
	Iran	Upper middle income	Middle East & North Africa (developing)	75184322	5.92038e+11	7874.48	83.626	13.3	478.602	37.35	0.03	0.12	0.96205	0.96205
	Iraq	Upper middle income	Middle East & North Africa (developing)	31810191	1.8575e+11	5839.31	79.2537	15.2	164.21	29.54	..	..	..	..
	Ireland	High income: OECD		4576794	2.41785e+11	52828.4	..	14.6	4309.72	32.33	..	..	1.00993	1.00993
	Israel	High income: OECD		7765800	2.61764e+11	33707.3	..	5.6	2426.35	..	..	..	1.01198	1.01198
	Italy	High income: OECD		59379449	2.27809e+12	38364.9	99.0705	8.4	3421.71	34.52	..	..	0.98767	0.98767
	Jamaica	Upper middle income	Latin America & Caribbean (developing)	2699838	1.43968e+10	5332.47	87.9033	12.7	272.894	..	..	..	..	..
	Japan	High income: OECD		127817277	5.90563e+12	46203.7	..	4.5	4656.34	..	..	..	1.00089	1.00089
	Jordan	Upper middle income	Middle East & North Africa (developing)	6181000	2.88403e+10	4665.95	95.9044	12.9	390.694	..	..	..	1.00739	1.00739
	Kazakhstan	Upper middle income	Europe & Central Asia (developing)	16556600	1.88049e+11	11357.9	..	5.4	473.609	27.42	0.01	0.11	1.00911	..
	Kuwait	High income: nonOECD		3239181	1.54028e+11	47551.4	95.5132	3.6	1348.66	..	..	..	..	..
	Latvia	High income: nonOECD		2059709	2.83853e+10	13781.2	99.8959	16.2	837.618	36.03	1	0	0.97943	0.97943
(Libya)	Libyan Arab Jamahiriya	Upper middle income	Middle East & North Africa (developing)	6288652	3.46994e+10	5517.78	90.2581	17.7	317.211	..	..	..	..	..
	Lithuania	High income: nonOECD		3028115	4.35056e+10	14367.2	99.8156	15.3	967.641	32.63	0.82	0	0.97302	0.97302
	Luxemborg	High income: OECD		518347	5.86974e+10	113240	..	4.9	8390.72	32.42	..	..	1.02646	1.02646
	Macau	High income: nonOECD		546682	3.66348e+10	67013	95.64	2.6	..	..	..	..	..	..
	Malaysia	Upper middle income	East Asia & Pacific (developing)	28572970	2.97952e+11	10427.8	..	3.1	391.127	..	..	..	..	..
	Mexico	Upper middle income	Latin America & Caribbean (developing)	120365271	1.16936e+12	9715.11	93.52	5.3	608.776	48.07	0.67	2.74	1.03438	1.03438
	Mongolia	Upper middle income	East Asia & Pacific (developing)	2759074	1.04098e+10	3772.93	..	4.8	189.936	33.88	0.06	1.12	..	..
	Montenegro	Upper middle income	Europe & Central Asia (developing)	620079	4.5382e+09	7318.74	98.4422	19.7	502.283	30.63	0.08	0.24	1.00151	1.00151
	Morocco	Lower middle income	Middle East & North Africa (developing)	32531964	1.0137e+11	3066.5	67.0842	8.9	185.328	..	..	..	0.91325	0.91325
	Mozambique	Low income	Sub-Saharan Africa (developing)	25016921	1.31312e+10	524.891	..	22.6	33.5861	..	..	..	0.89732	0.89732
	Namibia	Upper middle income	Sub-Saharan Africa (developing)	2240161	1.24096e+10	5539.62	..	19.8	481.79	..	..	..	..	..
	Netherlands	High income: OECD		16693074	8.93702e+11	53537.3	..	4.4	6047.85	28.17	..	..	0.98894	0.98894
	New Zealand	High income: OECD		4384000	1.6614e+11	37896.9	..	6.5	3733.14	..	..	..	1.03121	1.03121
	Nicaragua	Lower middle income	Latin America & Caribbean (developing)	5807787	9.75562e+09	1679.75	..	7.8	124.23	..	..	..	..	..
	Nigeria	Lower middle income	Sub-Saharan Africa (developing)	163770669	4.11744e+11	2514.15	..	7.6	92.8337	..	..	..	..	..
	Norway	High income: OECD		4953088	4.98157e+11	100575	..	3.3	9260.92	25.54	..	..	0.99524	0.99524
	Pakistan	Lower middle income	South Asia	173669648	2.13755e+11	1230.82	54.738	5.1	36.1214	..	..	..	0.81689	0.81689
	Panama	Upper middle income	Latin America & Caribbean (developing)	3681979	33270500000	9036.04	..	4.5	667.265	51.83	1.29	3.42	1.01266	1.01266
	Papua New Guinea	Lower middle income	East Asia & Pacific (developing)	7001172	1.2873e+10	1838.7	63.3377	2.4	61.0583	..	..	..	0.87554	..
	Philippines	Lower middle income	East Asia & Pacific (developing)	94501233	2.24143e+11	2371.85	..	7	101.16	43.04	2.74	11.68	0.9976	..
	Poland	High income: OECD		38063255	5.28742e+11	13891.1	99.7625	9.6	919.767	32.78	0	0.05	0.99093	0.99093
	Portugal	High income: OECD		10557560	2.4488e+11	23194.7	94.4771	12.7	2332.35	36.34	..	..	0.9965	0.9965
	Qatar	High income: nonOECD		1905437	1.69805e+11	89115.9	96.4069	0.6	1738	..	..	..	..	..
	Russia	High income: nonOECD		142960868	1.90479e+12	13323.9	..	6.5	894.795	41.04	0.01	0.11	0.98741	0.98741
	Rwanda	Low income	Sub-Saharan Africa (developing)	10556429	6.40673e+09	606.903	68.331	0.6	64.2829	..	..	..	1.01897	1.01897
	Saudi Arabia	High income: nonOECD		28788438	6.69507e+11	23256.1	94.4263	5.8	851.568	..	..	..	0.99615	..
	Senegal	Lower middle income	Sub-Saharan Africa (developing)	13357003	1.44407e+10	1081.13	52.052	10.4	47.8472	40.28	12.79	28.4	1.01039	1.01039
	Serbia	Upper middle income	Europe & Central Asia (developing)	7234099	4.64667e+10	6423.29	97.9624	23	624.334	..	..	..	1.00955	1.00955
	Slovakia	High income: OECD		5398384	9.79198e+10	18138.7	..	13.5	1414.97	26.58	0.21	0	1.0029	1.0029
	Slovenia	High income: OECD		2052843	5.12876e+10	24983.7	99.706	8.2	2225.15	24.87	0	0	0.99337	0.99337
	South Africa	Upper middle income	Sub-Saharan Africa (developing)	51553479	4.16597e+11	8080.87	93.1021	24.7	669.515	63.38	4.9	13.09	0.98013	0.98013
	Spain	High income: OECD		46742697	1.48792e+12	31832.2	97.7838	21.7	2943.77	36.1	..	..	1.00322	1.00322
	Sri Lanka	Lower middle income	South Asia	20869000	6.52927e+10	3128.69	..	4.2	92.813	38.58	0.26	2.84	1.01047	1.01047
	Sweden	High income: OECD		9449213	5.63113e+11	59593.7	..	7.8	5403.34	27.24	..	..	0.99251	0.99251
	Switzerland	High income: OECD		7912398	6.96312e+11	88002.6	..	4	9254.26	31.83	..	..	0.98377	0.98377
	Syrian Arab Republic	Lower middle income	Middle East & North Africa (developing)	21070917	..	..	85.5337	11.5	96.8662	..	..	..	0.98817	0.98817
	Thailand	Upper middle income	East Asia & Pacific (developing)	66902958	3.70609e+11	5539.49	..	0.7	213.908	37.46	0.01	0.16	1.01487	1.01487
	Trinidad and Tobago	High income: nonOECD		1334790	2.44098e+10	18287.4	98.8645	4.7	874.642	..	..	..	..	..
	Tunisia	Upper middle income	Middle East & North Africa (developing)	10673800	4.5877e+10	4298.09	79.6539	18.3	299.506	..	..	..	1.01189	1.01189
	Turkey	Upper middle income	Europe & Central Asia (developing)	73199372	7.74754e+11	10584.2	94.1061	9.8	555.609	40.04	0.01	0.74	0.94986	0.94986
	Ukraine	Lower middle income	Europe & Central Asia (developing)	45706100	1.6316e+11	3569.76	99.7424	7.9	261.81	24.55	0	0.02	0.98531	0.98531
	United Arab Emirates	High income: nonOECD		8734722	3.48526e+11	39901.2	..	4.1	1224.69	..	..	..	..	..
	USA	High income: OECD		311721632	15517926000000	49781.4	..	9	8553.08	..	..	..	1.00419	1.00419
	Uzbekistan	Lower middle income	Europe & Central Asia (developing)	29339400	4.53243e+10	1544.83	99.5188	10.9	90.926	..	..	..	0.97601	0.97601
	Venezuela	High income: nonOECD		29427631	3.16482e+11	10754.6	94.7702	8.3	506.65	..	..	..	1.01956	1.01956
	Vietnam	High income: nonOECD	East Asia & Pacific (developing)	87840000	1.35539e+11	1543.03	..	2	93.4856	38.7	0.58	3.47	..	..
	Virgin Islands	High income: nonOECD		105784	..	..	..	..	..	..	..	..	..	..
	Chinese Taipei
