# Supplementary material for: “A More Equitable Society”: The Politics of Global Fairness in Paralympic Sport
Source: PLoS One. 2016 Dec 12;11(12):e0167481. doi: 10.1371/journal.pone.0167481 (PMC5152818; doi:10.1371/journal.pone.0167481)
Supplement: S4 Table — Spreadsheet showing number of participants by each country + gold, silver, and bronze medals obtained by each country—for field events only (XLSX) [file pone.0167481.s004.xlsx]

## Sheet: Participants by country and cla
		F11			F12			F13			F20			F32			F33			F34			F35			F36			F37			F38			F40			F41			F42			F44			F46
		M	F	Total	M	F	Total	M	F	Total	M	F	Total	M	F	Total	M	F	Total	M	F	Total	M	F	Total	M	F	Total	M	F	Total	M	F	Total	M	F	Total	M	F	Total	M	F	Total	M	F	Total	M	F	Total
Afghanistan	Afghanistan			0			0			0			0			0			0			0			0			0			0			0			0			0			0			0			0
Algeria	Algeria			0			0			0			0	5	2	7	1	1	2	1		1			0			0			0			0			0			0			0			0			0
Angola	Angola			0			0			0			0			0			0			0			0			0			0			0			0			0			0			0			0
Argentina	Argentina	2	1	3	2	3	5			0			0			0			0			0	1		1			0	2		2			0			0			0			0			0	1		1
Australia	Australia			0	2		2		1	1	2	1	3		1	1	1	1	2			0			0		1	1	1	1	2	1	1	2		1	1		2	2			0			0		1	1
Austria	Austria	2		2			0		1	1			0			0			0			0			0			0			0			0			0			0			0			0			0
Azerbaijan	Azerbaijan			0			0		1	1			0			0			0			0			0			0			0			0			0			0			0			0			0
Bahrain	Bahrain			0			0			0			0			0			0			0	1		1			0	4		4		1	1			0			0			0			0			0
Belarus	Belarus			0	3	2	5			0			0			0			0			0			0			0			0			0			0			0			0			0			0
Belgium	Belgium			0			0			0			0			0			0			0			0			0			0			0			0			0			0			0			0
Bermuda	Bermuda			0			0			0			0			0			0			0			0			0			0			0			0			0			0			0			0
Brazil	Brazil	1	1	2	1	1	2			0			0			0			0			0		1	1			0		2	2		1	1			0	1	2	3	2		2			0			0
Bulgaria	Bulgaria			0			0			0			0			0			0			0			0			0			0			0			0			0	1		1	1		1			0
Cameroon	Cameroon			0			0			0			0			0			0	2		2			0			0			0			0			0			0			0	1		1			0
Canada	Canada	1	2	3			0			0	1		1			0			0	4		4			0			0	2		2		2	2			0			0			0	1		1			0
Cape Verde	Cape Verde			0			0			0			0			0			0			0			0			0			0			0			0			0			0	2		2			0
Chile	Chile			0			0			0			0			0			0			0			0			0			0			0			0			0			0			0			0
China	China	1	4	5	1	4	5	1	1	2			0			0			0	3	2	5	1	1	2	1	1	2	6	6	12		3	3	3	2	5	6	2	8	6		6	1	4	5	7		7
Columbia	Columbia	3	2	5	1		1			0			0			0			0	3		3			0			0			0			0			0			0			0			0			0
Croatia	Croatia			0	2		2	1		1			0	2		2			0			0			0	1		1			0			0	1		1			0	1		1	2		2			0
Cuba	Cuba			0			0			0			0			0			0			0			0			0			0			0			0			0			0			0			0
Cyprus	Cyprus			0			0			0			0			0			0			0			0			0			0			0			0			0			0			0			0
Czech Republic	Czech Republic			0			0			0			0			0			0			0			0			0		1	1	4	2	6			0			0	1		1			0			0
Denmark	Denmark			0			0			0			0			0			0			0			0			0	1		1			0			0			0			0	2	1	3			0
Egypt	Egypt			0			0			0			0			0			0			0			0			0	2		2			0			0			0			0	1		1	1		1
Estonia	Estonia			0			0			0	1	1	2			0			0			0			0			0			0			0			0			0			0	1		1			0
Ethiopia	Ethiopia			0			0			0			0			0			0			0			0			0			0			0			0			0			0			0			0
Finland	Finland			0	1		1			0			0			0			0		2	2			0			0			0			0			0			0			0			0			0
France	France			0			0			0			0			0			0	2		2			0			0			0			0			0			0	1		1	1		1			0
Germany	Germany			0			0			0			0			0	1		1	1	2	3			0	1	1	2		1	1			0			0	2		2	1		1		2	2	3		3
Great Britain	Great Britain			0			0			0		1	1	2	2	4			0			0	1		1			0			0			0			0	2	1	3	2		2	1	2	3		1	1
Greece	Greece			0			0			0	2	1	3	4		4		1	1			0			0	1		1			0			0			0			0			0	2		2			0
Hong Kong	Hong Kong			0			0			0			0			0			0			0			0			0			0			0			0			0			0			0			0
Hungary	Hungary			0			0			0	1		1		4	4			0			0			0			0			0			0			0			0			0			0			0
Iceland	Iceland			0			0			0			0			0			0			0			0			0			0			0			0			0			0	1		1			0
India	India			0			0	1		1			0			0			0			0			0			0			0			0			0			0	1		1	2		2	1		1
Indonesia	Indonesia			0			0			0			0			0			0			0			0			0			0			0			0			0			0			0	2		2
Iran	Iran			0	2		2	2		2			0			0			0	3		3	2		2			0			0			0			0			0	1		1	1		1	1		1
Iraq	Iraq			0			0			0			0			0			0			0			0			0			0			0	1		1	3		3			0			0			0
Ireland	Ireland			0			0			0			0			0			0			0			0			0			0		1	1		1	1		1	1			0			0			0
Israel	Israel			0			0			0			0			0			0			0			0			0			0			0			0			0			0			0			0
Italy	Italy	1		1	1	1	2			0			0			0			0			0			0			0			0			0			0			0			0			0			0
Jamaica	Jamaica			0			0			0			0			0			0			0			0			0			0			0			0			0			0			0			0
Japan	Japan			0			0	2		2			0			0			0			0			0		1	1			0			0			0			0			0			0		2	2
Jordan	Jordan			0			0			0			0			0			0			0			0	1		1			0			0			0			0			0			0			0
Kazakhstan	Kazakhstan			0			0	1		1			0			0			0			0			0			0			0			0	1	1	2	1	1	2			0			0	2		2
Kuwait	Kuwait			0	1		1			0			0	2		2	1	2	3			0			0			0	3		3			0	1		1			0			0			0			0
Latvia	Latvia			0			0			0			0			0			0			0	1		1			0	2	1	3		2	2			0			0			0			0			0
Libyan Arab Jamahiriya	Libyan Arab Jamahiriya			0			0			0			0			0			0	1		1			0			0			0			0			0			0	2		2	2		2	2		2
Lithuania	Lithuania			0			0			0			0			0			0			0			0			0	4		4			0			0			0			0	2		2	1		1
Luxemborg	Luxemborg			0			0			0			0			0			0			0			0			0			0			0			0			0	2		2			0			0
Macau	Macau			0			0			0			0			0			0			0			0			0			0			0			0			0			0			0			0
Malaysia	Malaysia			0			0			0	1		1			0			0			0			0			0			0			0			0			0			0			0			0
Mexico	Mexico			0		1	1		1	1			0			0			0			0			0			0	2		2			0			0			0			0			0	1		1
Mongolia	Mongolia			0			0			0			0			0			0			0			0			0			0			0			0	1		1			0			0			0
Montenegro	Montenegro			0			0			0			0			0			0	1		1			0			0			0			0			0		2	2			0			0			0
Morocco	Morocco			0			0			0			0	1		1			0		2	2			0			0			0			0			0			0			0			0			0
Mozambique	Mozambique			0			0			0			0			0			0			0			0			0			0			0			0			0			0			0			0
Namibia	Namibia			0			0			0			0			0			0			0			0	1		1			0			0			0			0			0			0			0
Netherlands	Netherlands		1	1			0			0			0			0			0			0			0			0			0			0		1	1			0			0			0			0
New Zealand	New Zealand			0			0			0			0			0			0		1	1			0			0		1	1			0			0			0			0	1		1		1	1
Nicaragua	Nicaragua			0			0			0			0			0			0			0			0			0			0			0			0			0			0			0			0
Nigeria	Nigeria			0			0			0			0			0			0			0			0			0			0			0		1	1		1	1			0			0			0
Norway	Norway			0			0			0			0			0			0			0			0			0			0			0			0			0			0	1		1			0
Pakistan	Pakistan			0			0			0			0			0			0			0			0			0	1		1			0			0			0			0			0			0
Panama	Panama			0			0			0			0			0			0			0			0			0			0			0			0			0			0			0			0
Papua New Guinea	Papua New Guinea			0			0			0			0			0			0			0			0			0			0			0			0			0			0		2	2			0
Philippines	Philippines			0			0			0			0			0			0			0			0			0			0			0			0			0			0			0			0
Poland	Poland	1		1	1		1	1		1	1	1	2	2		2			0	2	2	4	1		1	2		2	2		2			0			0	2		2			0			0		1	1
Portugal	Portugal	2		2	2		2			0	1	1	2			0			0			0			0			0			0			0			0			0			0			0			0
Qatar	Qatar			0			0			0	1		1			0		1	1	1		1			0			0			0			0			0			0			0			0			0
Russia	Russia	4		4	4	2	6		1	1	1	1	2	2		2	2	1	3			0	1		1	1	1	2	1	2	3		1	1	1		1			0			0			0	3		3
Rwanda	Rwanda			0			0			0			0			0			0			0			0			0			0			0			0			0			0			0			0
Saudi Arabia	Saudi Arabia			0			0			0			0			0			0	1		1			0			0			0			0			0			0			0			0			0
Senegal	Senegal			0			0			0			0			0			0			0			0			0			0			0			0			0			0			0			0
Serbia	Serbia			0	1		1	1		1			0			0	1		1			0			0			0			0			0			0			0			0			0			0
Slovakia	Slovakia			0			0			0			0			0			0			0			0			0			0			0			0	1		1			0	2		2			0
Slovenia	Slovenia			0			0			0			0			0			0			0			0			0			0			0			0			0			0			0			0
South Africa	South Africa			0			0			0			0			0			0			0		1	1			0	2		2	2		2			0			0	1		1	1		1	1		1
Spain	Spain	1		1	3		3	1		1			0			0			0			0			0			0			0			0			0			0			0			0			0
Sri Lanka	Sri Lanka			0			0			0			0			0			0			0			0			0			0			0			0			0			0	1		1	1		1
Sweden	Sweden			0			0			0	1		1			0			0			0			0			0			0	1		1			0			0	2		2			0			0
Switzerland	Switzerland			0			0			0			0			0			0			0			0			0			0			0			0			0			0			0			0
Syrian Arab Republic	Syrian Arab Republic			0			0			0			0			0			0			0			0			0			0			0			0			0			0			0			0
Thailand	Thailand			0			0			0			0			0			0			0			0			0			0			0			0			0			0			0			0
Trinidad and Tobago	Trinidad and Tobago			0			0			0			0			0			0			0			0			0			0			0			0			0			0	2		2			0
Tunisia	Tunisia			0			0			0			0		2	2			0			0			0			0			0			0		1	1		4	4			0			0			0
Turkey	Turkey		1	1			0		1	1			0			0			0			0			0			0			0			0			0	1		1			0			0	2		2
Ukraine	Ukraine	2		2	3	2	5			0		1	1			0			0	3		3		1	1	2	1	3	2	1	3	2	1	3			0		2	2			0	1		1	2		2
United Arab Emirates	United Arab Emirates			0			0			0			0	2	5	7	2	1	3	3	2	5			0	2		2			0			0			0			0			0			0		1	1
USA	USA			0			0			0			0			0			0		2	2			0			0			0	1		1			0			0			0	4	4	8			0
Uzbekistan	Uzbekistan			0	1	1	2			0			0			0			0			0		1	1			0	2		2			0			0			0			0			0			0
Venezuela	Venezuela			0			0			0			0			0			0			0			0			0		2	2		1	1			0			0			0			0			0
Vietnam	Vietnam			0			0			0			0			0			0			0			0			0			0			0			0			0			0			0			0
Virgin Islands	Virgin Islands			0			0			0			0			0			0			0			0			0			0			0			0			0			0			0			0
Chinese Taipei	Chinese Taipei			0		1	1	1	1	2			0			0			0			0			0			0			0			0			0			0			0			0			0
	Moldova																																			1	1
[truncated: 21 more columns]

## Sheet: Gold medals
		F11			F12			F13			F20			F32			F33			F34			F35			F36			F37			F38			F40			F41			F42			F44			F46
		M	F	Total	M	F	Total	M	F	Total	M	F	Total	M	F	Total	M	F	Total	M	F	Total	M	F	Total	M	F	Total	M	F	Total	M	F	Total	M	F	Total	M	F	Total	M	F	Total	M	F	Total	M	F	Total
Country	Afghanistan			0			0			0			0			0			0			0			0			0			0			0			0			0			0			0			0
	Algeria			0			0			0			0			0			0			0			0			0			0			0			0			0			0			0			0
	Angola			0			0			0			0			0			0			0			0			0			0			0			0			0			0			0			0
	Argentina			0			0			0			0			0			0			0			0			0			0			0			0			0			0			0			0
	Australia			0			0			0	1		1			0			0			0			0			0			0			0			0			0			0			0			0
	Austria			0			0			0			0			0			0			0			0			0			0			0			0			0			0			0			0
	Azerbaijan			0			0		1	1			0			0			0			0			0			0			0			0			0			0			0			0			0
	Bahrain			0			0			0			0			0			0			0			0			0			0			0			0			0			0			0			0
	Belarus			0			0			0			0			0			0			0			0			0			0			0			0			0			0			0			0
	Belgium			0			0			0			0			0			0			0			0			0			0			0			0			0			0			0			0
	Bermuda			0			0			0			0			0			0			0			0			0			0			0			0			0			0			0			0
	Brazil			0			0			0			0			0			0			0			0			0		1	1			0			0			0			0			0			0
	Bulgaria			0			0			0			0			0			0			0			0			0			0			0			0			0			0			0			0
	Cameroon			0			0			0			0			0			0			0			0			0			0			0			0			0			0			0			0
	Canada			0			0			0			0			0			0			0			0			0			0			0			0			0			0			0			0
	Cape Verde			0			0			0			0			0			0			0			0			0			0			0			0			0			0	1		1			0
	Chile			0			0			0			0			0			0			0			0			0			0			0			0			0			0			0			0
	China		2	2			0			0			0			0			0	2	2	4			0		1	1	2	1	3		1	1			0	1		1			0		2	2	2		2
	Columbia			0			0			0			0			0			0			0			0			0			0			0			0			0			0			0			0
	Croatia			0			0	1		1			0			0			0			0			0			0			0			0			0			0			0			0			0
	Cuba			0			0			0			0			0			0			0			0			0			0			0			0			0			0			0			0
	Cyprus			0			0			0			0			0			0			0			0			0			0			0			0			0			0			0			0
	Czech Republic			0			0			0			0			0			0			0			0			0			0			0			0			0			0			0			0
	Denmark			0			0			0			0			0			0			0			0			0			0			0			0			0			0			0			0
	Egypt			0			0			0			0			0			0			0			0			0			0			0			0			0			0			0			0
	Estonia			0			0			0			0			0			0			0			0			0			0			0			0			0			0			0			0
	Ethiopia			0			0			0			0			0			0			0			0			0			0			0			0			0			0			0			0
	Finland			0			0			0			0			0			0			0			0			0			0			0			0			0			0			0			0
	France			0			0			0			0			0			0			0			0			0			0			0			0			0			0			0			0
	Germany			0			0			0			0			0			0			0			0	1		1			0			0			0			0			0			0			0
	Great Britain			0			0			0			0			0			0			0			0			0			0			0			0			0	2		2			0		1	1
	Greece			0			0			0			0			0			0			0			0			0			0			0			0			0			0			0			0
	Hong Kong			0			0			0			0			0			0			0			0			0			0			0			0			0			0			0			0
	Hungary			0			0			0			0			0			0			0			0			0			0			0			0			0			0			0			0
	Iceland			0			0			0			0			0			0			0			0			0			0			0			0			0			0			0			0
	India			0			0			0			0			0			0			0			0			0			0			0			0			0			0			0			0
	Indonesia			0			0			0			0			0			0			0			0			0			0			0			0			0			0			0			0
	Iran			0	1		1			0			0			0			0	1		1	1		1			0			0			0			0			0			0			0			0
	Iraq			0			0			0			0			0			0			0			0			0			0			0	1		1			0			0			0			0
	Ireland			0			0			0			0			0			0			0			0			0			0			0			0			0			0			0			0
	Israel			0			0			0			0			0			0			0			0			0			0			0			0			0			0			0			0
	Italy			0		1	1			0			0			0			0			0			0			0			0			0			0			0			0			0			0
	Jamaica			0			0			0			0			0			0			0			0			0			0			0			0			0			0			0			0
	Japan			0			0			0			0			0			0			0			0			0			0			0			0			0			0			0			0
	Jordan			0			0			0			0			0			0			0			0			0			0			0			0			0			0			0			0
	Kazakhstan			0			0			0			0			0			0			0			0			0			0			0			0			0			0			0			0
	Kuwait			0			0			0			0			0			0			0			0			0			0			0			0			0			0			0			0
	Latvia			0			0			0			0			0			0			0			0			0			0			0			0			0			0			0			0
	Libyan Arab Jamahiriya			0			0			0			0			0			0			0			0			0			0			0			0			0			0			0			0
	Lithuania			0			0			0			0			0			0			0			0			0			0			0			0			0			0			0			0
	Luxemborg			0			0			0			0			0			0			0			0			0			0			0			0			0			0			0			0
	Macau			0			0			0			0			0			0			0			0			0			0			0			0			0			0			0			0
	Malaysia			0			0			0			0			0			0			0			0			0			0			0			0			0			0			0			0
	Mexico			0			0			0			0			0			0			0			0			0			0			0			0			0			0			0			0
	Mongolia			0			0			0			0			0			0			0			0			0			0			0			0			0			0			0			0
	Montenegro			0			0			0			0			0			0			0			0			0			0			0			0			0			0			0			0
	Morocco			0			0			0			0			0			0			0			0			0			0			0			0			0			0			0			0
	Mozambique			0			0			0			0			0			0			0			0			0			0			0			0			0			0			0			0
	Namibia			0			0			0			0			0			0			0			0			0			0			0			0			0			0			0			0
	Netherlands			0			0			0			0			0			0			0			0			0			0			0			0			0			0			0			0
	New Zealand			0			0			0			0			0			0			0			0			0			0			0			0			0			0			0			0
	Nicaragua			0			0			0			0			0			0			0			0			0			0			0			0			0			0			0			0
	Nigeria			0			0			0			0			0			0			0			0			0			0			0		1	1			0			0			0			0
	Norway			0			0			0			0			0			0			0			0			0			0			0			0			0			0			0			0
	Pakistan			0			0			0			0			0			0			0			0			0			0			0			0			0			0			0			0
	Panama			0			0			0			0			0			0			0			0			0			0			0			0			0			0			0			0
	Papua New Guinea			0			0			0			0			0			0			0			0			0			0			0			0			0			0			0			0
	Philippines			0			0			0			0			0			0			0			0			0			0			0			0			0			0			0			0
	Poland			0			0			0		1	1			0			0			0			0			0			0			0			0	1		1			0			0			0
	Portugal			0			0			0			0			0			0			0			0			0			0			0			0			0			0			0			0
	Qatar			0			0			0			0			0			0			0			0			0			0			0			0			0			0			0			0
	Russia	1		1		1	1			0			0	2		2	1	1	2			0			0			0			0			0			0			0			0			0	1		1
	Rwanda			0			0			0			0			0			0			0			0			0			0			0			0			0			0			0			0
	Saudi Arabia			0			0			0			0			0			0			0			0			0			0			0			0			0			0			0			0
	Senegal			0			0			0			0			0			0			0			0			0			0			0			0			0			0			0			0
	Serbia			0			0			0			0			0			0			0			0			0			0			0			0			0			0			0			0
	Slovakia			0			0			0			0			0			0			0			0			0			0			0			0			0			0	1		1			0
	Slovenia			0			0			0			0			0			0			0			0			0			0			0			0			0			0			0			0
	South Africa			0			0			0			0			0			0			0			0			0			0	1		1			0			0			0			0			0
	Spain	1		1			0			0			0			0			0			0			0			0			0			0			0			0			0			0			0
	Sri Lanka			0			0			0			0			0			0			0			0			0			0			0			0			0			0			0			0
	Sweden			0			0			0			0			0			0			0			0			0			0			0			0			0			0			0			0
	Switzerland			0			0			0			0			0			0			0			0			0			0			0			0			0			0			0			0
	Syrian Arab Republic			0			0			0			0			0			0			0			0			0			0			0			0			0			0			0			0
	Thailand			0			0			0			0			0			0			0			0			0			0			0			0			0			0			0			0
	Trinidad and Tobago			0			0			0			0			0			0			0			0			0			0			0			0			0			0			0			0
	Tunisia			0			0			0			0		2	2			0			0			0			0			0			0			0		2	2			0			0			0
	Turkey			0			0			0			0			0			0			0			0			0			0			0			0			0			0			0			0
	Ukraine			0	1		1			0			0			0			0			0		1	1			0			0	1		1			0			0			0			0			0
	United Arab Emirates			0			0			0			0			0			0			0			0			0			0			0			0			0			0			0			0
	USA			0			0			0			0			0			0			0			0			0			0			0			0			0			0	1		1			0
	Uzbekistan			0			0			0			0			0			0			0			0			0	1		1			0			0			0			0			0			0
	Venezuela			0			0			0			0			0			0			0			0			0			0			0			0			0			0			0			0
	Vietnam			0			0			0			0			0			0			0			0			0			0			0			0			0			0			0			0
	Virgin Islands			0			0			0			0			0			0			0			0			0			0			0			0			0			0			0			0
	Chinese Taipei			0			0			0			0			0			0			0			0			0			0			0			0			0			0			0			0
[truncated: 21 more columns]

## Sheet: Silver medals
		F11			F12			F13			F20			F32			F33			F34			F35			F36			F37			F38			F40			F41			F42			F44			F46
		M	F	Total	M	F	Total	M	F	Total	M	F	Total	M	F	Total	M	F	Total	M	F	Total	M	F	Total	M	F	Total	M	F	Total	M	F	Total	M	F	Total	M	F	Total	M	F	Total	M	F	Total	M	F	Total
Country	Afghanistan			0			0			0			0			0			0			0			0			0			0			0			0			0			0			0			0
	Algeria			0			0			0			0	2	2	4			0			0			0			0			0			0			0			0			0			0			0
	Angola			0			0			0			0			0			0			0			0			0			0			0			0			0			0			0			0
	Argentina			0			0			0			0			0			0			0			0			0			0			0			0			0			0			0			0
	Australia			0			0			0			0			0		1	1			0			0			0	1		1			0			0			0			0			0			0
	Austria	1		1			0			0			0			0			0			0			0			0			0			0			0			0			0			0			0
	Azerbaijan			0			0			0			0			0			0			0			0			0			0			0			0			0			0			0			0
	Bahrain			0			0			0			0			0			0			0			0			0			0			0			0			0			0			0			0
	Belarus			0			0			0			0			0			0			0			0			0			0			0			0			0			0			0			0
	Belgium			0			0			0			0			0			0			0			0			0			0			0			0			0			0			0			0
	Bermuda			0			0			0			0			0			0			0			0			0			0			0			0			0			0			0			0
	Brazil			0			0			0			0			0			0			0			0			0			0			0			0		1	1			0			0			0
	Bulgaria			0			0			0			0			0			0			0			0			0			0			0			0			0			0			0			0
	Cameroon			0			0			0			0			0			0			0			0			0			0			0			0			0			0			0			0
	Canada		1	1			0			0			0			0			0			0			0			0			0			0			0			0			0			0			0
	Cape Verde			0			0			0			0			0			0			0			0			0			0			0			0			0			0			0			0
	Chile			0			0			0			0			0			0			0			0			0			0			0			0			0			0			0			0
	China		1	1		1	1			0			0			0			0			0		1	1			0		1	1			0			0			0	1		1		2	2	2		2
	Columbia			0			0			0			0			0			0	2		2			0			0			0			0			0			0			0			0			0
	Croatia			0			0			0			0			0			0			0			0			0			0			0			0			0			0			0			0
	Cuba			0			0			0			0			0			0			0			0			0			0			0			0			0			0			0			0
	Cyprus			0			0			0			0			0			0			0			0			0			0			0			0			0			0			0			0
	Czech Republic			0			0			0			0			0			0			0			0			0			0			0			0			0			0			0			0
	Denmark			0			0			0			0			0			0			0			0			0			0			0			0			0			0	1		1			0
	Egypt			0			0			0			0			0			0			0			0			0			0			0			0			0			0			0			0
	Estonia			0			0			0			0			0			0			0			0			0			0			0			0			0			0			0			0
	Ethiopia			0			0			0			0			0			0			0			0			0			0			0			0			0			0			0			0
	Finland			0			0			0			0			0			0			0			0			0			0			0			0			0			0			0			0
	France			0			0			0			0			0			0			0			0			0			0			0			0			0			0			0			0
	Germany			0			0			0			0			0			0			0			0			0		1	1			0			0	1		1			0			0			0
	Great Britain			0			0			0			0			0			0			0			0			0			0			0			0			0			0			0			0
	Greece			0			0			0	1		1			0			0			0			0			0			0			0			0			0			0			0			0
	Hong Kong			0			0			0			0			0			0			0			0			0			0			0			0			0			0			0			0
	Hungary			0			0			0			0			0			0			0			0			0			0			0			0			0			0			0			0
	Iceland			0			0			0			0			0			0			0			0			0			0			0			0			0			0			0			0
	India			0			0			0			0			0			0			0			0			0			0			0			0			0			0			0	1		1
	Indonesia			0			0			0			0			0			0			0			0			0			0			0			0			0			0			0			0
	Iran			0	1		1	1		1			0			0			0	1		1			0			0			0			0			0			0	1		1			0			0
	Iraq			0			0			0			0			0			0			0			0			0			0			0			0	1		1			0			0			0
	Ireland			0			0			0			0			0			0			0			0			0			0		1	1			0			0			0			0			0
	Israel			0			0			0			0			0			0			0			0			0			0			0			0			0			0			0			0
	Italy			0			0			0			0			0			0			0			0			0			0			0			0			0			0			0			0
	Jamaica			0			0			0			0			0			0			0			0			0			0			0			0			0			0			0			0
	Japan			0			0			0			0			0			0			0			0			0			0			0			0			0			0			0			0
	Jordan			0			0			0			0			0			0			0			0			0			0			0			0			0			0			0			0
	Kazakhstan			0			0			0			0			0			0			0			0			0			0			0			0			0			0			0			0
	Kuwait			0			0			0			0			0			0			0			0			0			0			0			0			0			0			0			0
	Latvia			0			0			0			0			0			0			0	1		1			0	1		1			0			0			0			0			0			0
	Libyan Arab Jamahiriya			0			0			0			0			0			0			0			0			0			0			0			0			0			0			0			0
	Lithuania			0			0			0			0			0			0			0			0			0	1		1			0			0			0			0			0			0
	Luxemborg			0			0			0			0			0			0			0			0			0			0			0			0			0			0			0			0
	Macau			0			0			0			0			0			0			0			0			0			0			0			0			0			0			0			0
	Malaysia			0			0			0			0			0			0			0			0			0			0			0			0			0			0			0			0
	Mexico			0			0			0			0			0			0			0			0			0			0			0			0			0			0			0			0
	Mongolia			0			0			0			0			0			0			0			0			0			0			0			0			0			0			0			0
	Montenegro			0			0			0			0			0			0			0			0			0			0			0			0			0			0			0			0
	Morocco			0			0			0			0			0			0			0			0			0			0			0			0			0			0			0			0
	Mozambique			0			0			0			0			0			0			0			0			0			0			0			0			0			0			0			0
	Namibia			0			0			0			0			0			0			0			0			0			0			0			0			0			0			0			0
	Netherlands			0			0			0			0			0			0			0			0			0			0			0		1	1			0			0			0			0
	New Zealand			0			0			0			0			0			0		1	1			0			0			0			0			0			0			0	1		1			0
	Nicaragua			0			0			0			0			0			0			0			0			0			0			0			0			0			0			0			0
	Nigeria			0			0			0			0			0			0			0			0			0			0			0			0			0			0			0			0
	Norway			0			0			0			0			0			0			0			0			0			0			0			0			0			0			0			0
	Pakistan			0			0			0			0			0			0			0			0			0			0			0			0			0			0			0			0
	Panama			0			0			0			0			0			0			0			0			0			0			0			0			0			0			0			0
	Papua New Guinea			0			0			0			0			0			0			0			0			0			0			0			0			0			0			0			0
	Philippines			0			0			0			0			0			0			0			0			0			0			0			0			0			0			0			0
	Poland			0			0			0			0			0			0		1	1			0			0			0			0			0			0			0			0		1	1
	Portugal			0			0			0			0			0			0			0			0			0			0			0			0			0			0			0			0
	Qatar			0			0			0			0			0			0			0			0			0			0			0			0			0			0			0			0
	Russia			0		1	1		1	1		1	1			0	1		1			0			0	1		1			0			0	1		1			0			0			0			0
	Rwanda			0			0			0			0			0			0			0			0			0			0			0			0			0			0			0			0
	Saudi Arabia			0			0			0			0			0			0			0			0			0			0			0			0			0			0			0			0
	Senegal			0			0			0			0			0			0			0			0			0			0			0			0			0			0			0			0
	Serbia			0			0			0			0			0			0			0			0			0			0			0			0			0			0			0			0
	Slovakia			0			0			0			0			0			0			0			0			0			0			0			0			0			0			0			0
	Slovenia			0			0			0			0			0			0			0			0			0			0			0			0			0			0			0			0
	South Africa			0			0			0			0			0			0			0			0			0			0	1		1			0			0			0			0			0
	Spain			0	1		1			0			0			0			0			0			0			0			0			0			0			0			0			0			0
	Sri Lanka			0			0			0			0			0			0			0			0			0			0			0			0			0			0			0			0
	Sweden			0			0			0			0			0			0			0			0			0			0			0			0			0			0			0			0
	Switzerland			0			0			0			0			0			0			0			0			0			0			0			0			0			0			0			0
	Syrian Arab Republic			0			0			0			0			0			0			0			0			0			0			0			0			0			0			0			0
	Thailand			0			0			0			0			0			0			0			0			0			0			0			0			0			0			0			0
	Trinidad and Tobago			0			0			0			0			0			0			0			0			0			0			0			0			0			0			0			0
	Tunisia			0			0			0			0			0			0			0			0			0			0			0			0		1	1			0			0			0
	Turkey			0			0			0			0			0			0			0			0			0			0			0			0			0			0			0			0
	Ukraine	1		1			0			0			0			0			0			0			0		1	1			0	1		1			0			0			0			0			0
	United Arab Emirates			0			0			0			0			0			0			0			0			0			0			0			0			0			0			0			0
	USA			0			0			0			0			0			0			0			0			0			0			0			0			0			0	1		1			0
	Uzbekistan			0			0			0			0			0			0			0			0			0			0			0			0			0			0			0			0
	Venezuela			0			0			0			0			0			0			0			0			0			0			0			0			0			0			0			0
	Vietnam			0			0			0			0			0			0			0			0			0			0			0			0			0			0			0			0
	Virgin Islands			0			0			0			0			0			0			0			0			0			0			0			0			0			0			0			0
	Chinese Taipei			0			0			0			0			0			0			0			0			0			0			0			0			0			0			0			0
[truncated: 21 more columns]

## Sheet: Bronze medals
		F11			F12			F13			F20			F32			F33			F34			F35			F36			F37			F38			F40			F41			F42			F44			F46
		M	F	Total	M	F	Total	M	F	Total	M	F	Total	M	F	Total	M	F	Total	M	F	Total	M	F	Total	M	F	Total	M	F	Total	M	F	Total	M	F	Total	M	F	Total	M	F	Total	M	F	Total	M	F	Total
Country	Afghanistan			0			0			0			0			0			0			0			0			0			0			0			0			0			0			0			0
	Algeria			0			0			0			0			0			0			0			0			0			0			0			0			0			0			0			0
	Angola			0			0			0			0			0			0			0			0			0			0			0			0			0			0			0			0
	Argentina			0			0			0			0			0			0			0			0			0			0			0			0			0			0			0			0
	Australia			0			0			0			0		1	1			0			0			0			0			0			0			0		1	1			0			0			0
	Austria			0			0			0			0			0			0			0			0			0			0			0			0			0			0			0			0
	Azerbaijan			0			0			0			0			0			0			0			0			0			0			0			0			0			0			0			0
	Bahrain			0			0			0			0			0			0			0			0			0			0			0			0			0			0			0			0
	Belarus			0			0			0			0			0			0			0			0			0			0			0			0			0			0			0			0
	Belgium			0			0			0			0			0			0			0			0			0			0			0			0			0			0			0			0
	Bermuda			0			0			0			0			0			0			0			0			0			0			0			0			0			0			0			0
	Brazil		1	1			0			0			0			0			0			0		1	1			0			0			0			0	1		1			0			0			0
	Bulgaria			0			0			0			0			0			0			0			0			0			0			0			0			0	1		1			0			0
	Cameroon			0			0			0			0			0			0			0			0			0			0			0			0			0			0			0			0
	Canada			0			0			0			0			0			0	1		1			0			0			0		1	1			0			0			0			0			0
	Cape Verde			0			0			0			0			0			0			0			0			0			0			0			0			0			0			0			0
	Chile			0			0			0			0			0			0			0			0			0			0			0			0			0			0			0			0
	China		1	1			0		1	1			0			0			0			0			0	1		1	1	1	2			0	1		1			0			0			0			0
	Columbia	1		1			0			0			0			0			0	1		1			0			0			0			0			0			0			0			0			0
	Croatia			0			0			0			0			0			0			0			0			0			0			0			0			0			0			0			0
	Cuba			0			0			0			0			0			0			0			0			0			0			0			0			0			0			0			0
	Cyprus			0			0			0			0			0			0			0			0			0			0			0			0			0			0			0			0
	Czech Republic			0			0			0			0			0			0			0			0			0			0	2		2			0			0			0			0			0
	Denmark			0			0			0			0			0			0			0			0			0			0			0			0			0			0			0			0
	Egypt			0			0			0			0			0			0			0			0			0			0			0			0			0			0			0			0
	Estonia			0			0			0			0			0			0			0			0			0			0			0			0			0			0			0			0
	Ethiopia			0			0			0			0			0			0			0			0			0			0			0			0			0			0			0			0
	Finland			0			0			0			0			0			0			0			0			0			0			0			0			0			0			0			0
	France			0			0			0			0			0			0			0			0			0			0			0			0			0			0			0			0
	Germany			0			0			0			0			0	1		1		1	1			0			0			0			0			0			0	1		1		1	1			0
	Great Britain			0			0			0			0		1	1			0			0			0			0			0			0			0	1		1			0			0			0
	Greece			0			0			0			0	1		1		1	1			0			0			0			0			0			0			0			0			0			0
	Hong Kong			0			0			0			0			0			0			0			0			0			0			0			0			0			0			0			0
	Hungary			0			0			0			0			0			0			0			0			0			0			0			0			0			0			0			0
	Iceland			0			0			0			0			0			0			0			0			0			0			0			0			0			0	1		1			0
	India			0			0			0			0			0			0			0			0			0			0			0			0			0			0			0			0
	Indonesia			0			0			0			0			0			0			0			0			0			0			0			0			0			0			0			0
	Iran			0			0			0			0			0			0	1		1			0			0			0			0			0			0			0			0	1		1
	Iraq			0			0			0			0			0			0			0			0			0			0			0			0			0			0			0			0
	Ireland			0			0			0			0			0			0			0			0			0			0			0			0		1	1			0			0			0
	Israel			0			0			0			0			0			0			0			0			0			0			0			0			0			0			0			0
	Italy			0			0			0			0			0			0			0			0			0			0			0			0			0			0			0			0
	Jamaica			0			0			0			0			0			0			0			0			0			0			0			0			0			0			0			0
	Japan			0			0			0			0			0			0			0			0			0			0			0			0			0			0			0			0
	Jordan			0			0			0			0			0			0			0			0			0			0			0			0			0			0			0			0
	Kazakhstan			0			0			0			0			0			0			0			0			0			0			0			0			0			0			0			0
	Kuwait			0			0			0			0			0			0			0			0			0			0			0			0			0			0			0			0
	Latvia			0			0			0			0			0			0			0			0			0			0			0			0			0			0			0			0
	Libyan Arab Jamahiriya			0			0			0			0			0			0			0			0			0			0			0			0			0			0			0			0
	Lithuania			0			0			0			0			0			0			0			0			0			0			0			0			0			0			0			0
	Luxemborg			0			0			0			0			0			0			0			0			0			0			0			0			0			0			0			0
	Macau			0			0			0			0			0			0			0			0			0			0			0			0			0			0			0			0
	Malaysia			0			0			0	1		1			0			0			0			0			0			0			0			0			0			0			0			0
	Mexico			0		1	1			0			0			0			0			0			0			0			0			0			0			0			0			0			0
	Mongolia			0			0			0			0			0			0			0			0			0			0			0			0			0			0			0			0
	Montenegro			0			0			0			0			0			0			0			0			0			0			0			0			0			0			0			0
	Morocco			0			0			0			0			0			0			0			0			0			0			0			0			0			0			0			0
	Mozambique			0			0			0			0			0			0			0			0			0			0			0			0			0			0			0			0
	Namibia			0			0			0			0			0			0			0			0			0			0			0			0			0			0			0			0
	Netherlands			0			0			0			0			0			0			0			0			0			0			0			0			0			0			0			0
	New Zealand			0			0			0			0			0			0			0			0			0			0			0			0			0			0			0		1	1
	Nicaragua			0			0			0			0			0			0			0			0			0			0			0			0			0			0			0			0
	Nigeria			0			0			0			0			0			0			0			0			0			0			0			0			0			0			0			0
	Norway			0			0			0			0			0			0			0			0			0			0			0			0			0			0			0			0
	Pakistan			0			0			0			0			0			0			0			0			0			0			0			0			0			0			0			0
	Panama			0			0			0			0			0			0			0			0			0			0			0			0			0			0			0			0
	Papua New Guinea			0			0			0			0			0			0			0			0			0			0			0			0			0			0			0			0
	Philippines			0			0			0			0			0			0			0			0			0			0			0			0			0			0			0			0
	Poland			0	1		1			0			0	1		1			0		1	1			0			0			0			0			0			0			0			0			0
	Portugal			0			0			0			0			0			0			0			0			0			0			0			0			0			0			0			0
	Qatar			0			0			0			0			0			0			0			0			0			0			0			0			0			0			0			0
	Russia	1		1			0			0			0			0			0			0	1		1		1	1		1	1			0			0			0			0			0			0
	Rwanda			0			0			0			0			0			0			0			0			0			0			0			0			0			0			0			0
	Saudi Arabia			0			0			0			0			0			0			0			0			0			0			0			0			0			0			0			0
	Senegal			0			0			0			0			0			0			0			0			0			0			0			0			0			0			0			0
	Serbia			0			0	1		1			0			0			0			0			0			0			0			0			0			0			0			0			0
	Slovakia			0			0			0			0			0			0			0			0			0			0			0			0			0			0			0			0
	Slovenia			0			0			0			0			0			0			0			0			0			0			0			0			0			0			0			0
	South Africa			0			0			0			0			0			0			0			0			0			0			0			0			0			0			0			0
	Spain			0	1		1			0			0			0			0			0			0			0			0			0			0			0			0			0			0
	Sri Lanka			0			0			0			0			0			0			0			0			0			0			0			0			0			0			0			0
	Sweden			0			0			0			0			0			0			0			0			0			0			0			0			0			0			0			0
	Switzerland			0			0			0			0			0			0			0			0			0			0			0			0			0			0			0			0
	Syrian Arab Republic			0			0			0			0			0			0			0			0			0			0			0			0			0			0			0			0
	Thailand			0			0			0			0			0			0			0			0			0			0			0			0			0			0			0			0
	Trinidad and Tobago			0			0			0			0			0			0			0			0			0			0			0			0			0			0	1		1			0
	Tunisia			0			0			0			0			0			0			0			0			0			0			0		1	1			0			0			0			0
	Turkey			0			0			0			0			0			0			0			0			0			0			0			0			0			0			0			0
	Ukraine			0		1	1			0		1	1			0			0			0			0			0	1		1			0			0			0			0			0	2		2
	United Arab Emirates			0			0			0			0			0			0			0			0			0			0			0			0			0			0			0			0
	USA			0			0			0			0			0			0			0			0			0			0			0			0			0			0	1	1	2			0
	Uzbekistan			0			0			0			0			0			0			0			0			0	1		1			0			0			0			0			0			0
	Venezuela			0			0			0			0			0			0			0			0			0			0			0			0			0			0			0			0
	Vietnam			0			0			0			0			0			0			0			0			0			0			0			0			0			0			0			0
	Virgin Islands			0			0			0			0			0			0			0			0			0			0			0			0			0			0			0			0
	Chinese Taipei			0			0			0			0			0			0			0			0			0			0			0			0			0			0			0			0
[truncated: 21 more columns]
