# Supplementary material for: “A More Equitable Society”: The Politics of Global Fairness in Paralympic Sport
Source: PLoS One. 2016 Dec 12;11(12):e0167481. doi: 10.1371/journal.pone.0167481 (PMC5152818; doi:10.1371/journal.pone.0167481)
Supplement: S6 Table — Spreadsheet showing data for analysis–medals (XLSX) [file pone.0167481.s006.xlsx]

## Sheet: Model 1
SUMMARY OUTPUT
Regression Statistics
Multiple R	0.126524
R Square	0.0160084
Adjusted R Square	0.0113887
Standard Error	9.51873
Observations	215
ANOVA
	df	SS	MS	F	Significance F
Regression	1	313.974	313.974	3.46526	0.0640482
Residual	213	19299.1	90.6062
Total	214	19613.1
	Coefficients	Standard Error	t Stat	P-value	Lower 95%	Upper 95%	Lower 95.0%	Upper 95.0%
Intercept	2.15328	0.81324	2.64779	0.00870811	0.550256	3.75631	0.550256	3.75631
HIC	2.51338	1.35018	1.86152	0.0640482	-0.148037	5.1748	-0.148037	5.1748

## Sheet: Model 2
SUMMARY OUTPUT
Regression Statistics
Multiple R	0.210707
R Square	0.0443975
Adjusted R Square	0.0353823
Standard Error	9.40251
Observations	215
ANOVA
	df	SS	MS	F	Significance F
Regression	2	870.771	435.386	4.92478	0.00811696
Residual	212	18742.3	88.4072
Total	214	19613.1
	Coefficients	Standard Error	t Stat	P-value	Lower 95%	Upper 95%	Lower 95.0%	Upper 95.0%
Intercept	0.576471	1.01985	0.565253	0.572499	-1.43387	2.58681	-1.43387	2.58681
HIC	4.0902	1.47428	2.77436	0.0060247	1.18407	6.99633	1.18407	6.99633
HMIC	4.1543	1.65536	2.5096	0.0128345	0.891222	7.41738	0.891222	7.41738

## Sheet: Model 3
SUMMARY OUTPUT
Regression Statistics
Multiple R	0.211108
R Square	0.0445668
Adjusted R Square	0.0309824
Standard Error	9.42393
Observations	215
ANOVA
	df	SS	MS	F	Significance F
Regression	3	874.092	291.364	3.28074	0.0218654
Residual	211	18739	88.8104
Total	214	19613.1
	Coefficients	Standard Error	t Stat	P-value	Lower 95%	Upper 95%	Lower 95.0%	Upper 95.0%
Intercept	0.351351	1.54928	0.226783	0.820812	-2.70271	3.40541	-2.70271	3.40541
HIC	4.31532	1.88119	2.29393	0.0227789	0.60698	8.02365	0.60698	8.02365
HMIC	4.37942	2.02686	2.16069	0.0318461	0.383922	8.37491	0.383922	8.37491
LMIC	0.398649	2.06167	0.193362	0.846862	-3.66547	4.46277	-3.66547	4.46277

## Sheet: Model 4
SUMMARY OUTPUT
Regression Statistics
Multiple R	0.213446
R Square	0.0455592
Adjusted R Square	0.0273794
Standard Error	9.44143
Observations	215
ANOVA
	df	SS	MS	F	Significance F
Regression	4	893.557	223.389	2.50603	0.0432366
Residual	210	18719.5	89.1406
Total	214	19613.1
	Coefficients	Standard Error	t Stat	P-value	Lower 95%	Upper 95%	Lower 95.0%	Upper 95.0%
Intercept	2	3.85445	0.518881	0.60439	-5.59837	9.59837	-5.59837	9.59837
HIC	2.66667	3.99995	0.666675	0.505712	-5.21853	10.5519	-5.21853	10.5519
HMIC	2.73077	4.07075	0.670827	0.503068	-5.294	10.7555	-5.294	10.7555
LMIC	-1.25	4.08826	-0.305754	0.760095	-9.30929	6.80929	-9.30929	6.80929
LIC	-1.96774	4.21097	-0.467289	0.640777	-10.2689	6.33345	-10.2689	6.33345

## Sheet: Sheet1
	HIC	HMIC	LMIC	LIC	Population	GDP per Capita (US $)	Medals Track (M)	Medals Track (F)	Medals Track (Total)	Medals Field (M)	Medals Field (F)	Medals Field (Total)	Total Medls(M)	Total Medals (F)	Total Medals
Afghanistan	0	0	0	1	28809167	622.38	0	0	0	0	0	0	0	0	0
Algeria	0	1	0	0	36717132	5447.4	5	1	6	2	3	5	7	4	11
Angola	0	1	0	0	21942296	5053.74	0	1	1	0	0	0	0	1	1
Argentina	1	0	0	0	41655616	13392.9	0	2	2	0	0	0	0	2	2
Australia	1	0	0	0	22340024	62216.5	7	10	17	2	3	5	9	13	22
Austria	1	0	0	0	8391643	51123.6	0	0	0	1	0	1	1	0	1
Azerbaijan	0	1	0	0	9173082	7189.69	2	2	4	1	1	2	3	3	6
Bahrain	1	0	0	0	1306014	22238.7	0	0	0	0	0	0	0	0	0
Belarus	0	1	0	0	9473000	6305.77	2	0	2	0	0	0	2	0	2
Belgium	1	0	0	0	11047744	47699.8	2	3	5	0	0	0	2	3	5
Bermuda	1	0	0	0	64564	85973.2	0	1	1	0	0	0	0	1	1
Brazil	0	1	0	0	200517584	13042.4	15	11	26	5	6	11	20	17	37
Bulgaria	0	1	0	0	7348328	7750.04	0	0	0	3	4	7	3	4	7
Cameroon	0	0	1	0	21119065	1258.92	0	0	0	0	0	0	0	0	0
Canada	1	0	0	0	34342780	52086.5	6	0	6	1	4	5	7	4	11
Cape Verde	0	0	1	0	495159	3766.11	0	0	0	1	0	1	1	0	1
Chile	1	0	0	0	17201305	14582.2	2	1	3	0	0	0	2	1	3
China	0	1	0	0	1344130000	5574.19	26	25	51	15	21	36	41	46	87
Columbia	0	1	0	0	46406446	7227.77	2	1	3	4	0	4	6	1	7
Croatia	1	0	0	0	4280622	14542.2	1	2	3	2	0	2	3	2	5
Cuba	0	1	0	0	11323570	6092.61	2	6	8	1	0	1	3	6	9
Cyprus	1	0	0	0	1116644	31836.6	0	0	0	0	0	0	0	0	0
Czech Republic	0	0	0	0	10496088	21656.9	0	0	0	3	0	3	3	0	3
Denmark	1	0	0	0	5570572	61304.1	3	0	3	1	0	1	4	0	4
Egypt	0	0	1	0	83787634	2816.67	1	0	1	0	0	0	1	0	1
Estonia	1	0	0	0	1327439	17453.8	0	0	0	0	0	0	0	0	0
Ethiopia	0	0	0	1	89858696	355.589	0	0	0	0	0	0	0	0	0
Finland	1	0	0	0	5388272	50787.6	6	2	8	0	0	0	6	2	8
France	1	0	0	0	65342776	43807.5	7	7	14	0	0	0	7	7	14
Germany	1	0	0	0	81797673	45936.1	4	7	11	4	9	13	8	16	24
Great Britain	1	0	0	0	63258918	41020.4	10	15	25	3	4	7	13	19	32
Greece	1	0	0	0	11123213	25872	2	0	2	4	2	6	6	2	8
Hong Kong	1	0	0	0	7071600	35142.5	0	0	0	0	0	0	0	0	0
Hungary	1	0	0	0	9971727	14032.8	0	0	0	0	0	0	0	0	0
Iceland	1	0	0	0	319014	45970.9	0	0	0	1	0	1	1	0	1
India	0	0	1	0	1247446011	1471.66	0	0	0	2	0	2	2	0	2
Indonesia	0	0	1	0	244808254	3647.63	1	0	1	0	0	0	1	0	1
Iran	0	1	0	0	75184322	7874.48	2	0	2	11	0	11	13	0	13
Iraq	0	1	0	0	31810191	5839.31	0	0	0	2	0	2	2	0	2
Ireland	1	0	0	0	4576794	52828.4	3	0	3	0	4	4	3	4	7
Israel	1	0	0	0	7765800	33707.3	0	0	0	0	0	0	0	0	0
Italy	1	0	0	0	59379449	38364.9	1	3	4	0	1	1	1	4	5
Jamaica	0	1	0	0	2699838	5332.47	1	0	1	0	0	0	1	0	1
Japan	1	0	0	0	127817277	46203.7	8	5	13	0	0	0	8	5	13
Jordan	0	1	0	0	6181000	4665.95	0	0	0	0	0	0	0	0	0
Kazakhstan	0	1	0	0	16556600	11357.9	0	0	0	0	0	0	0	0	0
Kuwait	1	0	0	0	3239181	47551.4	1	0	1	0	0	0	1	0	1
Latvia	1	0	0	0	2059709	13781.2	0	0	0	3	0	3	3	0	3
Libyan Arab Jamahiriya	0	1	0	0	6288652	5517.78	0	0	0	0	0	0	0	0	0
Lithuania	1	0	0	0	3028115	14367.2	0	1	1	1	0	1	1	1	2
Luxemborg	1	0	0	0	518347	113240	0	0	0	0	0	0	0	0	0
Macau	1	0	0	0	546682	67013	0	0	0	0	0	0	0	0	0
Malaysia	0	1	0	0	28572970	10427.8	3	1	4	1	0	1	4	1	5
Mexico	0	1	0	0	120365271	9715.11	3	0	3	0	3	3	3	3	6
Mongolia	0	1	0	0	2759074	3772.93	0	0	0	0	0	0	0	0	0
Montenegro	0	1	0	0	620079	7318.74	0	0	0	0	0	0	0	0	0
Morocco	0	0	0	0	32531964	3066.5	7	2	9	0	0	0	7	2	9
Mozambique	0	0	0	1	25016921	524.891	0	1	1	0	0	0	0	1	1
Namibia	0	1	0	0	2240161	5539.62	3	1	4	0	0	0	3	1	4
Netherlands	1	0	0	0	16693074	53537.3	6	8	14	0	1	1	6	9	15
New Zealand	1	0	0	0	4384000	37896.9	1	1	2	1	2	3	2	3	5
Nicaragua	0	0	1	0	5807787	1679.75	0	0	0	0	0	0	0	0	0
Nigeria	0	0	1	0	163770669	2514.15	0	0	0	0	1	1	0	1	1
Norway	1	0	0	0	4953088	100575	0	0	0	0	0	0	0	0	0
Pakistan	0	0	1	0	173669648	1230.82	0	0	0	0	0	0	0	0	0
Panama	0	1	0	0	3681979	9036.04	0	0	0	0	0	0	0	0	0
Papua New Guinea	0	0	1	0	7001172	1838.7	0	0	0	0	0	0	0	0	0
Philippines	0	0	1	0	94501233	2371.85	0	0	0	0	0	0	0	0	0
Poland	1	0	0	0	38063255	13891.1	5	6	11	6	4	10	11	10	21
Portugal	1	0	0	0	10557560	23194.7	3	2	5	0	0	0	3	2	5
Qatar	1	0	0	0	1905437	89115.9	0	0	0	0	0	0	0	0	0
Russia	1	0	0	0	142960868	13323.9	33	18	51	12	8	20	45	26	71
Rwanda	0	0	0	1	10556429	606.903	0	0	0	0	0	0	0	0	0
Saudi Arabia	1	0	0	0	28788438	23256.1	0	0	0	0	0	0	0	0	0
Senegal	0	0	1	0	13357003	1081.13	0	0	0	0	0	0	0	0	0
Serbia	0	1	0	0	7234099	6423.29	0	0	0	5	0	5	5	0	5
Slovakia	1	0	0	0	5398384	18138.7	0	0	0	1	0	1	1	0	1
Slovenia	1	0	0	0	2052843	24983.7	0	0	0	0	0	0	0	0	0
South Africa	0	1	0	0	51553479	8080.87	10	4	14	2	1	3	12	5	17
Spain	1	0	0	0	46742697	31832.2	8	3	11	3	0	3	11	3	14
Sri Lanka	0	0	1	0	20869000	3128.69	0	0	0	0	0	0	0	0	0
Sweden	1	0	0	0	9449213	59593.7	1	2	3	0	0	0	1	2	3
Switzerland	1	0	0	0	7912398	88002.6	4	2	6	0	0	0	4	2	6
Syrian Arab Republic	0	0	1	0	21070917		0	0	0	1	0	1	1	0	1
Thailand	0	1	0	0	66902958	5539.49	9	0	9	0	0	0	9	0	9
Trinidad and Tobago	1	0	0	0	1334790	18287.4	0	1	1	1	0	1	1	1	2
Tunisia	0	1	0	0	10673800	4298.09	6	2	8	0	7	7	6	9	15
Turkey	0	1	0	0	73199372	10584.2	1	1	2	0	0	0	1	1	2
Ukraine	0	0	1	0	45706100	3569.76	7	7	14	7	4	11	14	11	25
United Arab Emirates	1	0	0	0	8734722	39901.2	4	0	4	0	0	0	4	0	4
USA	1	0	0	0	311721632	49781.4	20	16	36	4	3	7	24	19	43
Uzbekistan	0	0	1	0	29339400	1544.83	2	0	2	2	0	2	4	0	4
Venezuela	1	0	0	0	29427631	10754.6	1	0	1	0	0	0	1	0	1
Vietnam	1	0	0	0	87840000	1543.03	0	0	0	1	0	1	1	0	1
Virgin Islands	1	0	0	0	105784		0	0	0	0	0	0	0	0	0
Chinese Taipei	0	0	0	0			0	0	0	0	0	0	0	0	0
Albania	0	1	0	0	2904780	4437.81			0			0			0
American Samoa	0	1	0	0	55316				0			0			0
Andorra	1	0	0	0	82326	41630.1			0			0			0
Antigua and Barbuda	1	0	0	0	88152	12817.8			0			0			0
Armenia	0	0	1	0	2967984	3417.17			0			0			0
Aruba	1	0	0	0	101936	25353.8			0			0			0
Bahamas, The	1	0	0	0	366711	21514.9			0			0			0
Bangladesh	0	0	1	0	153405612	838.548			0			0			0
Barbados	1	0	0	0	280602	15530.9			0			0			0
Belize	0	1	0	0	329193	4517.12			0			0			0
Benin	0	0	0	1	9779391	799.036			0			0			0
Bhutan	0	0	1	0	732246	2485.79			0			0			0
Bolivia	0	0	1	0	10078238	2377.7			0			0			0
Bosnia and Herzegovina	0	1	0	0	3832310	4779.66			0			0			0
Botswana	0	1	0	0	2089706	7504.85			0			0			0
Brunei Darussalam	1	0	0	0	399443	41787			0			0			0
Burkina Faso	0	0	0	1	16106851	665.807			0			0			0
Burundi	0	0	0	1	9790151	240.614			0			0			0
Cambodia	0	0	0	1	14593099	879.151			0			0			0
Cayman Islands	1	0	0	0	56580				0			0			0
Central African Republic	0	0	0	1	4530903	484.583			0			0			0
Chad	0	0	0	1	12298512	988.443			0			0			0
Channel Islands	0	0	0	0	160489				0			0			0
Comoros	0	0	0	1	715972	790.568			0			0			0
Congo, Dem. Rep.	0	0	0	1	68087376	350.271			0			0			0
Congo, Rep.	0	0	1	0	4177435	3453.22			0			0			0
Costa Rica	0	1	0	0	4600487	8963.68			0			0			0
Cote d'Ivoire	0	0	1	0	20604172	1231.87			0			0			0
Curacao	1	0	0	0	150831				0			0			0
Djibouti	0	0	1	0	841802	1472.01			0			0			0
Dominica	0	1	0	0	71402	7023.35			0			0			0
Dominican Republic	0	1	0	0	10027140	5820.4			0			0			0
Ecuador	0	1	0	0	15177280	5223.38			0			0			0
El Salvador	0	0	1	0	6055208	3821.34			0			0			0
Equatorial Guinea	1	0	0	0	750918	22944.9			0			0			0
Eritrea	0	0	0	1	4789568	544.462			0			0			0
Faeroe Islands	1	0	0	0	48492	50910.4			0			0			0
Fiji	0	1	0	0	867327	4351.92			0			0			0
French Polynesia	1	0	0	0	270862				0			0			0
Gabon	0	1	0	0	1577298	11530.1			0			0			0
Gambia, The	0	0	0	1	1749099	516.984			0			0			0
Georgia	0	0	1	0	4483350	3219.61			0			0			0
Ghana	0	0	0	0	24928503	1587.19			0			0			0
Greenland	1	0	0	0	56890				0			0			0
Grenada	0	1	0	0	105070	7410.76			0			0			0
Guam	1	0	0	0	160858				0			0			0
Guatemala	0	0	1	0	15049280	3166.58			0			0			0
Guinea	0	0	0	1	11316351	447.791			0			0			0
Guinea-Bissau	0	0	0	1	1673509	659.484			0			0			0
Guyana	0	0	1	0	755883	3408.73			0			0			0
Haiti	0	0	0	1	10144890	740.948			0			0			0
Honduras	0	0	1	0	7621414	2323.76			0			0			0
Isle of Man	1	0	0	0	85069				0			0			0
Kenya	0	0	1	0	41419954	1012.88			0			0			0
Kiribati	0	0	1	0	104662	1645.81			0			0			0
Korea, Dem. Rep.	0	0	0	1	24631359				0			0			0
Korea, Rep.	1	0	0	0	49779440	24155.8			0			0			0
Kosovo	0	0	0	0	1790957	3736.84			0			0			0
Kyrgyz Republic	0	0	1	0	5514600	1123.88			0			0			0
Lao PDR	0	0	1	0	6366909	1300.98			0			0			0
Lebanon	0	1	0	0	4388637	9132.43			0			0			0
Lesotho	0	0	1	0	2032950	1241.21			0			0			0
Liberia	0	0	0	1	4079574	378.814			0			0			0
Liechtenstein	1	0	0	0	36537	157093			0			0			0
Macedonia, FYR	0	1	0	0	2065888	5079.96			0			0			0
Madagascar	0	0	0	1	21678867	456.329			0			0			0
Malawi	0	0	0	1	15226813	369.604			0			0			0
Maldives	0	1	0	0	377000	6497.55			0			0			0
Mali	0	0	0	1	15639115	680.828			0			0			0
Malta	1	0	0	0	416268	22347.7			0			0			0
Marshall Islands	0	1	0	0	52541	3290.03			0			0			0
Mauritania	0	0	1	0	3683221	1390.93			0			0			0
Mauritius	0	0	1	0	1252404	8984.63			0			0			0
Micronesia, Fed. Sts.	0	0	1	0	103476	2998.64			0			0			0
Moldova	0	0	1	0	3559986	1970.57			0			0			0
Monaco	1	0	0	0	37189	163352			0			0			0
Myanmar	0	0	1	0	52125411	1421.5			0			0			0
Nepal	0	0	0	1	27179237	695.883			0			0			0
New Caledonia	1	0	0	0	254000				0			0			0
Niger	0	0	0	1	16946485	378.201			0			0			0
Northern Mariana Islands	1	0	0	0	53234				0			0			0
Oman	1	0	0	0	3210003	21164.3			0			0			0
Palau	0	1	0	0	20606	9765.31			0			0			0
Paraguay	0	1	0	0	6293763	3983.5			0			0			0
Peru	0	1	0	0	29759891	5731.35			0			0			0
Puerto Rico	1	0	0	0	3686771	27219.4			0			0			0
Romania	0	1	0	0	20147528	9200.28			0			0			0
Samoa	0	0	1	0	187434	4063.56			0			0			0
San Marino	1	0	0	0	30938				0			0			0
Sao Tome and Principe	0	0	1	0	174646	1374.13			0			0			0
Seychelles	1	0	0	0	87441	12189			0			0			0
Sierra Leone	0	0	0	1	5908908	490.879			0			0			0
Singapore	1	0	0	0	5183700	53121.2			0			0			0
Sint Maarten (Dutch part)	1	0	0	0	33435				0			0			0
Solomon Islands	0	0	1	0	537648	1648.85			0			0			0
Somalia	0	0	0	1	9806670				0			0			0
South Sudan	0	0	0	1	10510122	1696.15			0			0			0
St. Kitts and Nevis	1	0	0	0	52998	13737.3			0			0			0
St. Lucia	0	1	0	0	179278	7195.67			0			0			0
St. Martin (French part)	1	0	0	0	30615				0			0			0
St. Vincent and the Grenadines	0	1	0	0	109341	6183.68			0			0			0
Sudan	0	0	1	0	36918193	1596.45			0			0			0
Suriname	0	1	0	0	523439	8448.5			0			0			0
Swaziland	0	0	1	0	1212458	4093.38			0			0			0
Tajikistan	0	0	1	0	7753925	841.22			0			0			0
Tanzania	0	0	0	1	47122998	740.384			0			0			0
Timor-Leste	0	0	1	0	1120392	1015.72			0			0			0
Togo	0	0	0	1	6566179	572.026			0			0			0
Tonga	0	1	0	0	104392	4226.69			0			0			0
Turkmenistan	0	1	0	0	5106672	5724.54			0			0			0
Turks and Caicos Islands	1	0	0	0	31727				0			0			0
Tuvalu	0	1	0	0	9844	3993.5			0			0			0
Uganda	0	0	0	1	34260342	591.439			0			0			0
Uruguay	1	0	0	0	3385610	14166.6			0			0			0
Vanuatu	0	0	1	0	241876	3275.02			0			0			0
West Bank and Gaza	0	0	1	0	3927051	2664.95			0			0			0
Yemen, Rep.	0	0	1	0	24234940	1282.4			0			0			0
Zambia	0	0	1	0	14343526	1654.53			0			0			0
Zimbabwe	0	0	0	1	14255592	768.556			0			0			0
