# Supplementary material for: “A More Equitable Society”: The Politics of Global Fairness in Paralympic Sport
Source: PLoS One. 2016 Dec 12;11(12):e0167481. doi: 10.1371/journal.pone.0167481 (PMC5152818; doi:10.1371/journal.pone.0167481)
Supplement: S7 Table — Spreadsheet showing data analysis for participation (XLSX) [file pone.0167481.s007.xlsx]

## Sheet: Model 1 
SUMMARY OUTPUT
Regression Statistics
Multiple R	0.205403
R Square	0.0421903
Adjusted R Square	0.0376936
Standard Error	27.1866
Observations	215
ANOVA
	df	SS	MS	F	Significance F
Regression	1	6934.63	6934.63	9.38239	0.0024734
Residual	213	157431	739.112
Total	214	164365
	Coefficients	Standard Error	t Stat	P-value	Lower 95%	Upper 95%	Lower 95.0%	Upper 95.0%
Intercept	7.17518	2.32271	3.08914	0.00227482	2.59674	11.7536	2.59674	11.7536
HIC	11.812	3.85626	3.06307	0.0024734	4.21067	19.4133	4.21067	19.4133

## Sheet: Model 2  
SUMMARY OUTPUT
Regression Statistics
Multiple R	0.258626
R Square	0.0668872
Adjusted R Square	0.0580843
Standard Error	26.897
Observations	215
ANOVA
	df	SS	MS	F	Significance F
Regression	2	10993.9	5496.97	7.59827	0.000650158
Residual	212	153371	723.45
Total	214	164365
	Coefficients	Standard Error	t Stat	P-value	Lower 95%	Upper 95%	Lower 95.0%	Upper 95.0%
Intercept	2.91765	2.91739	1.00009	0.318408	-2.83317	8.66846	-2.83317	8.66846
HIC	16.0695	4.21737	3.81032	0.00018183	7.75619	24.3829	7.75619	24.3829
UMIC	11.217	4.73537	2.36877	0.018746	1.88254	20.5514	1.88254	20.5514

## Sheet: Model 3  
SUMMARY OUTPUT
Regression Statistics
Multiple R	0.259662
R Square	0.0674244
Adjusted R Square	0.0541651
Standard Error	26.9529
Observations	215
ANOVA
	df	SS	MS	F	Significance F
Regression	3	11082.2	3694.08	5.08504	0.00203032
Residual	211	153283	726.461
Total	214	164365
	Coefficients	Standard Error	t Stat	P-value	Lower 95%	Upper 95%	Lower 95.0%	Upper 95.0%
Intercept	1.75676	4.43103	0.396466	0.692162	-6.97801	10.4915	-6.97801	10.4915
HIC	17.2304	5.3803	3.2025	0.00157313	6.62439	27.8365	6.62439	27.8365
UMIC	12.3779	5.79694	2.13524	0.0338941	0.95053	23.8052	0.95053	23.8052
LMIC	2.05574	5.8965	0.348638	0.727709	-9.56785	13.6793	-9.56785	13.6793

## Sheet: Model 4  
SUMMARY OUTPUT
Regression Statistics
Multiple R	0.262742
R Square	0.0690332
Adjusted R Square	0.0513005
Standard Error	26.9937
Observations	215
ANOVA
	df	SS	MS	F	Significance F
Regression	4	11346.7	2836.67	3.89299	0.00451298
Residual	210	153019	728.661
Total	214	164365
	Coefficients	Standard Error	t Stat	P-value	Lower 95%	Upper 95%	Lower 95.0%	Upper 95.0%
Intercept	7.83333	11.0201	0.71082	0.477985	-13.8909	29.5576	-13.8909	29.5576
HIC	11.1538	11.4361	0.975316	0.330526	-11.3905	33.6982	-11.3905	33.6982
UMIC	6.30128	11.6386	0.541414	0.588796	-16.6421	29.2447	-16.6421	29.2447
LMIC	-4.02083	11.6886	-0.343996	0.731194	-27.0629	19.0212	-27.0629	19.0212
LIC	-7.25269	12.0395	-0.60241	0.547551	-30.9864	16.481	-30.9864	16.481

## Sheet: Participation 
	HIC	UMIC	LMIC	LIC	Population	GDP per Capita (US $)	Part Track (M)	Part Track (F)	Part Track (Total)	Part Field (M)	Part Field (F)	Part Field (Total)	Total Part (M)	Total Part (F)	Total Part
Afghanistan	0	0	0	1	28809167	622.38	2	0	2	0	0	0	2	0	2
Algeria	0	1	0	0	36717132	5447.4	11	2	13	8	7	15	19	9	28
Angola	0	1	0	0	21942296	5053.74	5	6	11	1	0	1	6	6	12
Argentina	1	0	0	0	41655616	13392.9	18	8	26	8	4	12	26	12	38
Australia	1	0	0	0	22340024	62216.5	36	33	69	7	11	18	43	44	87
Austria	1	0	0	0	8391643	51123.6	4	0	4	4	1	5	8	1	9
Azerbaijan	0	1	0	0	9173082	7189.69	6	2	8	3	2	5	9	4	13
Bahrain	1	0	0	0	1306014	22238.7	0	0	0	5	4	9	5	4	9
Belarus	0	1	0	0	9473000	6305.77	8	0	8	4	2	6	12	2	14
Belgium	1	0	0	0	11047744	47699.8	6	5	11	0	0	0	6	5	11
Bermuda	1	0	0	0	64564	85973.2	0	4	4	0	0	0	0	4	4
Brazil	0	1	0	0	200517584	13042.4	37	27	64	13	12	25	50	39	89
Bulgaria	0	1	0	0	7348328	7750.04	3	0	3	10	7	17	13	7	20
Cameroon	0	0	1	0	21119065	1258.92	1	0	1	4	0	4	5	0	5
Canada	1	0	0	0	34342780	52086.5	33	16	49	9	7	16	42	23	65
Cape Verde	0	0	1	0	495159	3766.11	3	0	3	2	0	2	5	0	5
Chile	1	0	0	0	17201305	14582.2	3	5	8	0	0	0	3	5	8
China	0	1	0	0	1344130000	5574.19	69	58	127	42	36	78	111	94	205
Columbia	0	1	0	0	46406446	7227.77	8	2	10	7	2	9	15	4	19
Croatia	1	0	0	0	4280622	14542.2	2	2	4	14	2	16	16	4	20
Cuba	0	1	0	0	11323570	6092.61	7	7	14	3	0	3	10	7	17
Cyprus	1	0	0	0	1116644	31836.6	2	0	2	0	0	0	2	0	2
Czech Republic	0	0	0	0	10496088	21656.9	1	6	7	9	4	13	10	10	20
Denmark	1	0	0	0	5570572	61304.1	5	0	5	5	3	8	10	3	13
Egypt	0	0	1	0	83787634	2816.67	7	0	7	10	1	11	17	1	18
Estonia	1	0	0	0	1327439	17453.8	0	0	0	2	1	3	2	1	3
Ethiopia	0	0	0	1	89858696	355.589	1	0	1	0	0	0	1	0	1
Finland	1	0	0	0	5388272	50787.6	15	7	22	1	2	3	16	9	25
France	1	0	0	0	65342776	43807.5	29	11	40	6	0	6	35	11	46
Germany	1	0	0	0	81797673	45936.1	34	18	52	9	15	24	43	33	76
Great Britain	1	0	0	0	63258918	41020.4	39	34	73	8	13	21	47	47	94
Greece	1	0	0	0	11123213	25872	15	2	17	13	3	16	28	5	33
Hong Kong	1	0	0	0	7071600	35142.5	2	4	6	0	0	0	2	4	6
Hungary	1	0	0	0	9971727	14032.8	0	6	6	1	4	5	1	10	11
Iceland	1	0	0	0	319014	45970.9	3	0	3	1	0	1	4	0	4
India	0	0	1	0	1247446011	1471.66	5	0	5	8	2	10	13	2	15
Indonesia	0	0	1	0	244808254	3647.63	14	0	14	4	0	4	18	0	18
Iran	0	1	0	0	75184322	7874.48	3	0	3	18	3	21	21	3	24
Iraq	0	1	0	0	31810191	5839.31	2	0	2	4	0	4	6	0	6
Ireland	1	0	0	0	4576794	52828.4	5	0	5	0	7	7	5	7	12
Israel	1	0	0	0	7765800	33707.3	1	0	1	0	0	0	1	0	1
Italy	1	0	0	0	59379449	38364.9	8	11	19	2	4	6	10	15	25
Jamaica	0	1	0	0	2699838	5332.47	5	0	5	5	2	7	10	2	12
Japan	1	0	0	0	127817277	46203.7	69	37	106	3	3	6	72	40	112
Jordan	0	1	0	0	6181000	4665.95	3	0	3	4	0	4	7	0	7
Kazakhstan	0	1	0	0	16556600	11357.9	12	0	12	5	2	7	17	2	19
Kuwait	1	0	0	0	3239181	47551.4	7	0	7	8	2	10	15	2	17
Latvia	1	0	0	0	2059709	13781.2	3	0	3	4	6	10	7	6	13
Libyan Arab Jamahiriya	0	1	0	0	6288652	5517.78	0	0	0	8	0	8	8	0	8
Lithuania	1	0	0	0	3028115	14367.2	4	1	5	9	0	9	13	1	14
Luxemborg	1	0	0	0	518347	113240	0	0	0	2	0	2	2	0	2
Macau	1	0	0	0	546682	67013	6	1	7	0	0	0	6	1	7
Malaysia	0	1	0	0	28572970	10427.8	6	2	8	1	0	1	7	2	9
Mexico	0	1	0	0	120365271	9715.11	14	13	27	7	9	16	21	22	43
Mongolia	0	1	0	0	2759074	3772.93	0	0	0	1	2	3	1	2	3
Montenegro	0	1	0	0	620079	7318.74	1	0	1	1	2	3	2	2	4
Morocco	0	0	0	0	32531964	3066.5	14	3	17	1	2	3	15	5	20
Mozambique	0	0	0	1	25016921	524.891	6	6	12	0	0	0	6	6	12
Namibia	0	1	0	0	2240161	5539.62	7	8	15	1	0	1	8	8	16
Netherlands	1	0	0	0	16693074	53537.3	15	24	39	0	2	2	15	26	41
New Zealand	1	0	0	0	4384000	37896.9	8	5	13	1	3	4	9	8	17
Nicaragua	0	0	1	0	5807787	1679.75	3	0	3	0	0	0	3	0	3
Nigeria	0	0	1	0	163770669	2514.15	0	9	9	2	3	5	2	12	14
Norway	1	0	0	0	4953088	100575	2	0	2	1	0	1	3	0	3
Pakistan	0	0	1	0	173669648	1230.82	4	0	4	1	0	1	5	0	5
Panama	0	1	0	0	3681979	9036.04	0	0	0	4	0	4	4	0	4
Papua New Guinea	0	0	1	0	7001172	1838.7	2	0	2	0	2	2	2	2	4
Philippines	0	0	1	0	94501233	2371.85	0	0	0	0	2	2	0	2	2
Poland	1	0	0	0	38063255	13891.1	26	15	41	23	4	27	49	19	68
Portugal	1	0	0	0	10557560	23194.7	31	10	41	5	1	6	36	11	47
Qatar	1	0	0	0	1905437	89115.9	7	0	7	3	1	4	10	1	11
Russia	1	0	0	0	142960868	13323.9	85	65	150	23	11	34	108	76	184
Rwanda	0	0	0	1	10556429	606.903	3	0	3	0	0	0	3	0	3
Saudi Arabia	1	0	0	0	28788438	23256.1	4	0	4	2	0	2	6	0	6
Senegal	0	0	1	0	13357003	1081.13	0	0	0	2	0	2	2	0	2
Serbia	0	1	0	0	7234099	6423.29	0	0	0	7	0	7	7	0	7
Slovakia	1	0	0	0	5398384	18138.7	0	0	0	5	0	5	5	0	5
Slovenia	1	0	0	0	2052843	24983.7	0	1	1	1	0	1	1	1	2
South Africa	0	1	0	0	51553479	8080.87	23	11	34	7	3	10	30	14	44
Spain	1	0	0	0	46742697	31832.2	38	14	52	5	0	5	43	14	57
Sri Lanka	0	0	1	0	20869000	3128.69	12	2	14	2	0	2	14	2	16
Sweden	1	0	0	0	9449213	59593.7	7	6	13	4	0	4	11	6	17
Switzerland	1	0	0	0	7912398	88002.6	18	16	34	0	0	0	18	16	34
Syrian Arab Republic	0	0	1	0	21070917		0	0	0	2	0	2	2	0	2
Thailand	0	1	0	0	66902958	5539.49	47	9	56	1	0	1	48	9	57
Trinidad and Tobago	1	0	0	0	1334790	18287.4	0	2	2	2	0	2	2	2	4
Tunisia	0	1	0	0	10673800	4298.09	10	2	12	0	9	9	10	11	21
Turkey	0	1	0	0	73199372	10584.2	17	11	28	4	2	6	21	13	34
Ukraine	0	0	1	0	45706100	3569.76	12	13	25	17	11	28	29	24	53
United Arab Emirates	1	0	0	0	8734722	39901.2	11	0	11	9	10	19	20	10	30
USA	1	0	0	0	311721632	49781.4	86	65	151	9	10	19	95	75	170
Uzbekistan	0	0	1	0	29339400	1544.83	16	0	16	3	2	5	19	2	21
Venezuela	1	0	0	0	29427631	10754.6	3	4	7	0	3	3	3	7	10
Vietnam	1	0	0	0	87840000	1543.03	2	1	3	4	0	4	6	1	7
Virgin Islands	1	0	0	0	105784		1	0	1	0	0	0	1	0	1
Chinese Taipei	0	0	0	0			2	2	4	1	2	3	3	4	7
Albania	0	1	0	0	2904780	4437.81			0			0			0
American Samoa	0	1	0	0	55316				0			0			0
Andorra	1	0	0	0	82326	41630.1			0			0			0
Antigua and Barbuda	1	0	0	0	88152	12817.8			0			0			0
Armenia	0	0	1	0	2967984	3417.17			0			0			0
Aruba	1	0	0	0	101936	25353.8			0			0			0
Bahamas, The	1	0	0	0	366711	21514.9			0			0			0
Bangladesh	0	0	1	0	153405612	838.548			0			0			0
Barbados	1	0	0	0	280602	15530.9			0			0			0
Belize	0	1	0	0	329193	4517.12			0			0			0
Benin	0	0	0	1	9779391	799.036			0			0			0
Bhutan	0	0	1	0	732246	2485.79			0			0			0
Bolivia	0	0	1	0	10078238	2377.7			0			0			0
Bosnia and Herzegovina	0	1	0	0	3832310	4779.66			0			0			0
Botswana	0	1	0	0	2089706	7504.85			0			0			0
Brunei Darussalam	1	0	0	0	399443	41787			0			0			0
Burkina Faso	0	0	0	1	16106851	665.807			0			0			0
Burundi	0	0	0	1	9790151	240.614			0			0			0
Cambodia	0	0	0	1	14593099	879.151			0			0			0
Cayman Islands	1	0	0	0	56580				0			0			0
Central African Republic	0	0	0	1	4530903	484.583			0			0			0
Chad	0	0	0	1	12298512	988.443			0			0			0
Channel Islands	0	0	0	0	160489				0			0			0
Comoros	0	0	0	1	715972	790.568			0			0			0
Congo, Dem. Rep.	0	0	0	1	68087376	350.271			0			0			0
Congo, Rep.	0	0	1	0	4177435	3453.22			0			0			0
Costa Rica	0	1	0	0	4600487	8963.68			0			0			0
Cote d'Ivoire	0	0	1	0	20604172	1231.87			0			0			0
Curacao	1	0	0	0	150831				0			0			0
Djibouti	0	0	1	0	841802	1472.01			0			0			0
Dominica	0	1	0	0	71402	7023.35			0			0			0
Dominican Republic	0	1	0	0	10027140	5820.4			0			0			0
Ecuador	0	1	0	0	15177280	5223.38			0			0			0
El Salvador	0	0	1	0	6055208	3821.34			0			0			0
Equatorial Guinea	1	0	0	0	750918	22944.9			0			0			0
Eritrea	0	0	0	1	4789568	544.462			0			0			0
Faeroe Islands	1	0	0	0	48492	50910.4			0			0			0
Fiji	0	1	0	0	867327	4351.92			0			0			0
French Polynesia	1	0	0	0	270862				0			0			0
Gabon	0	1	0	0	1577298	11530.1			0			0			0
Gambia, The	0	0	0	1	1749099	516.984			0			0			0
Georgia	0	0	1	0	4483350	3219.61			0			0			0
Ghana	0	0	0	0	24928503	1587.19			0			0			0
Greenland	1	0	0	0	56890				0			0			0
Grenada	0	1	0	0	105070	7410.76			0			0			0
Guam	1	0	0	0	160858				0			0			0
Guatemala	0	0	1	0	15049280	3166.58			0			0			0
Guinea	0	0	0	1	11316351	447.791			0			0			0
Guinea-Bissau	0	0	0	1	1673509	659.484			0			0			0
Guyana	0	0	1	0	755883	3408.73			0			0			0
Haiti	0	0	0	1	10144890	740.948			0			0			0
Honduras	0	0	1	0	7621414	2323.76			0			0			0
Isle of Man	1	0	0	0	85069				0			0			0
Kenya	0	0	1	0	41419954	1012.88			0			0			0
Kiribati	0	0	1	0	104662	1645.81			0			0			0
Korea, Dem. Rep.	0	0	0	1	24631359				0			0			0
Korea, Rep.	1	0	0	0	49779440	24155.8			0			0			0
Kosovo	0	0	0	0	1790957	3736.84			0			0			0
Kyrgyz Republic	0	0	1	0	5514600	1123.88			0			0			0
Lao PDR	0	0	1	0	6366909	1300.98			0			0			0
Lebanon	0	1	0	0	4388637	9132.43			0			0			0
Lesotho	0	0	1	0	2032950	1241.21			0			0			0
Liberia	0	0	0	1	4079574	378.814			0			0			0
Liechtenstein	1	0	0	0	36537	157093			0			0			0
Macedonia, FYR	0	1	0	0	2065888	5079.96			0			0			0
Madagascar	0	0	0	1	21678867	456.329			0			0			0
Malawi	0	0	0	1	15226813	369.604			0			0			0
Maldives	0	1	0	0	377000	6497.55			0			0			0
Mali	0	0	0	1	15639115	680.828			0			0			0
Malta	1	0	0	0	416268	22347.7			0			0			0
Marshall Islands	0	1	0	0	52541	3290.03			0			0			0
Mauritania	0	0	1	0	3683221	1390.93			0			0			0
Mauritius	0	0	1	0	1252404	8984.63			0			0			0
Micronesia, Fed. Sts.	0	0	1	0	103476	2998.64			0			0			0
Moldova	0	0	1	0	3559986	1970.57			0			0			0
Monaco	1	0	0	0	37189	163352			0			0			0
Myanmar	0	0	1	0	52125411	1421.5			0			0			0
Nepal	0	0	0	1	27179237	695.883			0			0			0
New Caledonia	1	0	0	0	254000				0			0			0
Niger	0	0	0	1	16946485	378.201			0			0			0
Northern Mariana Islands	1	0	0	0	53234				0			0			0
Oman	1	0	0	0	3210003	21164.3			0			0			0
Palau	0	1	0	0	20606	9765.31			0			0			0
Paraguay	0	1	0	0	6293763	3983.5			0			0			0
Peru	0	1	0	0	29759891	5731.35			0			0			0
Puerto Rico	1	0	0	0	3686771	27219.4			0			0			0
Romania	0	1	0	0	20147528	9200.28			0			0			0
Samoa	0	0	1	0	187434	4063.56			0			0			0
San Marino	1	0	0	0	30938				0			0			0
Sao Tome and Principe	0	0	1	0	174646	1374.13			0			0			0
Seychelles	1	0	0	0	87441	12189			0			0			0
Sierra Leone	0	0	0	1	5908908	490.879			0			0			0
Singapore	1	0	0	0	5183700	53121.2			0			0			0
Sint Maarten (Dutch part)	1	0	0	0	33435				0			0			0
Solomon Islands	0	0	1	0	537648	1648.85			0			0			0
Somalia	0	0	0	1	9806670				0			0			0
South Sudan	0	0	0	1	10510122	1696.15			0			0			0
St. Kitts and Nevis	1	0	0	0	52998	13737.3			0			0			0
St. Lucia	0	1	0	0	179278	7195.67			0			0			0
St. Martin (French part)	1	0	0	0	30615				0			0			0
St. Vincent and the Grenadines	0	1	0	0	109341	6183.68			0			0			0
Sudan	0	0	1	0	36918193	1596.45			0			0			0
Suriname	0	1	0	0	523439	8448.5			0			0			0
Swaziland	0	0	1	0	1212458	4093.38			0			0			0
Tajikistan	0	0	1	0	7753925	841.22			0			0			0
Tanzania	0	0	0	1	47122998	740.384			0			0			0
Timor-Leste	0	0	1	0	1120392	1015.72			0			0			0
Togo	0	0	0	1	6566179	572.026			0			0			0
Tonga	0	1	0	0	104392	4226.69			0			0			0
Turkmenistan	0	1	0	0	5106672	5724.54			0			0			0
Turks and Caicos Islands	1	0	0	0	31727				0			0			0
Tuvalu	0	1	0	0	9844	3993.5			0			0			0
Uganda	0	0	0	1	34260342	591.439			0			0			0
Uruguay	1	0	0	0	3385610	14166.6			0			0			0
Vanuatu	0	0	1	0	241876	3275.02			0			0			0
West Bank and Gaza	0	0	1	0	3927051	2664.95			0			0			0
Yemen, Rep.	0	0	1	0	24234940	1282.4			0			0			0
Zambia	0	0	1	0	14343526	1654.53			0			0			0
Zimbabwe	0	0	0	1	14255592	768.556			0			0			0
